# Supplementary material for: Clonal diversity predicts persistence of SARS-CoV-2 epitope-specific T-cell response
Source: Commun Biol. 2022 Dec 9;5:1351. doi: 10.1038/s42003-022-04250-7 (PMC9734123; doi:10.1038/s42003-022-04250-7)
Supplement: Supplementary file 4 — Supplementary Data 1 [file 42003_2022_4250_MOESM4_ESM.xlsx]

## Sheet: All clonotypes
cdr3nt	cdr3aa	v	j	patient	epitope	TP1_epitope_specific	TP2_epitope_specific
TGCAGTGCTAGGGCAGAGAGCTCCTACGAGCAGTACTTC	CSARAESSYEQYF	TRBV20-1	TRBJ2-7	p005	LLLD	YES	YES	p005_LLLD
TGTGCCACCGAAGCCGGGACAGGGACCAACTATGGCTACACCTTC	CATEAGTGTNYGYTF	TRBV2	TRBJ1-2	p005	LLLD	YES		p005_LLLD
TGTGCCAGCACTGAGACTAGCGGAGCCTACAATGAGCAGTTCTTC	CASTETSGAYNEQFF	TRBV9	TRBJ2-1	p005	LLLD	YES		p005_LLLD
TGTGCCAGCAGCGTAGAGGGGGCCTCCTACGAGCAGTACTTC	CASSVEGASYEQYF	TRBV9	TRBJ2-7	p005	LLLD	YES		p005_LLLD
TGTGCCAGCAGTGAAGGAGGGGGGGAGCAGTACTTC	CASSEGGGEQYF	TRBV2	TRBJ2-7	p005	LLLD	YES		p005_LLLD
TGTGCCAGCAGTTCCGGGACAGTCCCCTACGAGCAGTACTTC	CASSSGTVPYEQYF	TRBV6-2	TRBJ2-7	p005	LLLD	YES		p005_LLLD
TGTGCCAGCGCTAGCGCAGCCTACGAGCAGTACTTC	CASASAAYEQYF	TRBV7-8	TRBJ2-7	p005	LLLD	YES		p005_LLLD
TGTGCCAGCGGCAGTCCCTACGAGCAGTACTTC	CASGSPYEQYF	TRBV27	TRBJ2-7	p005	LLLD	YES		p005_LLLD
TGTGCCAGCGGCGGGAACTCCTACGAGCAGTACTTC	CASGGNSYEQYF	TRBV2	TRBJ2-7	p005	LLLD	YES		p005_LLLD
TGTGCCTGGACCCCGGGATCCAACTATGGCTACACCTTC	CAWTPGSNYGYTF	TRBV30	TRBJ1-2	p005	LLLD	YES		p005_LLLD
TGTGCCAGCAGCGTAGCAGTGAACTACGAGCAGTACTTC	CASSVAVNYEQYF	TRBV9	TRBJ2-7	p005	LLLD		YES	p005_LLLD
TGTGCCAGCAGCGTGACAGGGGCTAACTATGGCTACACCTTC	CASSVTGANYGYTF	TRBV9	TRBJ1-2	p005	LLLD		YES	p005_LLLD
TGTGCCAGCAGCTTGGTGACCTACGAGCAGTACTTC	CASSLVTYEQYF	TRBV5-5	TRBJ2-7	p005	LLLD		YES	p005_LLLD
TGTGCCAGCAGCCCCGACTCTGTCGAGCAGTACTTC	CASSPDSVEQYF	TRBV12-3	TRBJ2-7	p1535	LLLD	YES		p1535_LLLD
TGTGCCAGCAGCGTAGAACTTAACTCCTACGAGCAGTACTTC	CASSVELNSYEQYF	TRBV9	TRBJ2-7	p1535	LLLD	YES		p1535_LLLD
TGTGCCAGCAGCGTAGAGCTAAACTCCTACGAGCAGTACTTC	CASSVELNSYEQYF	TRBV9	TRBJ2-7	p1535	LLLD	YES		p1535_LLLD
TGTGCCAGCAGCGTAGCCCACCTTAACACAGATACGCAGTATTTT	CASSVAHLNTDTQYF	TRBV9	TRBJ2-3	p1535	LLLD	YES		p1535_LLLD
TGTGCCACCAGCAGCGAAGTTAACTATGGCTACACCTTC	CATSSEVNYGYTF	TRBV15	TRBJ1-2	p1507	LLLD	YES		p1507_LLLD
TGTGCCACCAGCCGGACAGGGGCAAACAATGAGCAGTTCTTC	CATSRTGANNEQFF	TRBV24-1	TRBJ2-1	p1507	LLLD	YES		p1507_LLLD
TGTGCCAGCAGCCAAGAGTTCTCCGGGGGCACAGATACGCAGTATTTT	CASSQEFSGGTDTQYF	TRBV3-1	TRBJ2-3	p1507	LLLD	YES		p1507_LLLD
TGTGCCAGCAGCGTAACGGGAGCTAACTATGGCTACACCTTC	CASSVTGANYGYTF	TRBV9	TRBJ1-2	p1507	LLLD	YES		p1507_LLLD
TGTGCCAGCAGCGTAGAGGTCAGCTCCTACGAGCAGTACTTC	CASSVEVSSYEQYF	TRBV9	TRBJ2-7	p1507	LLLD	YES		p1507_LLLD
TGTGCCAGCAGCGTAGCTGTCAGCTCCTACGAGCAGTACTTC	CASSVAVSSYEQYF	TRBV9	TRBJ2-7	p1507	LLLD	YES		p1507_LLLD
TGTGCCAGCAGCTCTGGACAGAACTATGGCTACACCTTC	CASSSGQNYGYTF	TRBV7-3	TRBJ1-2	p1507	LLLD	YES		p1507_LLLD
TGTGCCAGCAGTTCCGTTGACTGGTATACGCAGTATTTT	CASSSVDWYTQYF	TRBV12-3	TRBJ2-3	p1507	LLLD	YES		p1507_LLLD
TGTGCCAGCCAGGTGGGGAGTTATGCAGATACGCAGTATTTT	CASQVGSYADTQYF	TRBV7-8	TRBJ2-3	p1507	LLLD	YES		p1507_LLLD
TGTGCCAGCGCGCAGGGTAACTATGGCTACACCTTC	CASAQGNYGYTF	TRBV14	TRBJ1-2	p1507	LLLD	YES		p1507_LLLD
TGTGCCAGCGGAAAGCCCTACGAGCAGTACTTC	CASGKPYEQYF	TRBV27	TRBJ2-7	p1507	LLLD	YES		p1507_LLLD
TGTGCCGGGGGGGCTTCCAACTACGAGCAGTACTTC	CAGGASNYEQYF	TRBV6-2	TRBJ2-7	p1507	LLLD	YES		p1507_LLLD
TGCAGTGCGCCAATACTATCCCCCTACGAGCAGTACTTC	CSAPILSPYEQYF	TRBV20-1	TRBJ2-7	p1426	LLLD	YES		p1426_LLLD
TGTGCCAGCAGCCTTAGCGGACAGTCCTACGAGCAGTACTTC	CASSLSGQSYEQYF	TRBV7-9	TRBJ2-7	p1426	LLLD	YES		p1426_LLLD
TGTGCCAGCAGCGCCAGTAACTATGGCTACACCTTC	CASSASNYGYTF	TRBV11-3	TRBJ1-2	p1426	LLLD	YES		p1426_LLLD
TGTGCCAGCAGCGCCGAATTGAACACCTACGAGCAGTACTTC	CASSAELNTYEQYF	TRBV9	TRBJ2-7	p1426	LLLD	YES		p1426_LLLD
TGTGCCAGCAGCGTAGAACTGAACTCCTACGAGCAGTACTTC	CASSVELNSYEQYF	TRBV9	TRBJ2-7	p1426	LLLD	YES		p1426_LLLD
TGTGCCAGCAGCTCACCCGCCGCACTGTACGAGCAGTACTTC	CASSSPAALYEQYF	TRBV9	TRBJ2-7	p1426	LLLD	YES		p1426_LLLD
TGTGCCAGCTCTATTCCGACCAGCTCCTACGAGCAGTACTTC	CASSIPTSSYEQYF	TRBV18	TRBJ2-7	p1426	LLLD	YES		p1426_LLLD
TGTGCCAGCAGCGCTTCAGCGGGGGCGTACAATGAGCAGTTCTTC	CASSASAGAYNEQFF	TRBV9	TRBJ2-1	p1542	LLLD		YES	p1542_LLLD
TGTGCCAGCAGCGTAGAAATGAATACCTACGAGCAGTACTTC	CASSVEMNTYEQYF	TRBV9	TRBJ2-7	p1542	LLLD		YES	p1542_LLLD
TGTGCCAGCAGCGTAGAACTCAACACCTACGAGCAGTACTTC	CASSVELNTYEQYF	TRBV9	TRBJ2-7	p1542	LLLD		YES	p1542_LLLD
TGTGCCAGCAGCGTAGGAGCAGGGGCCCACAATGAGCAGTTCTTC	CASSVGAGAHNEQFF	TRBV9	TRBJ2-1	p1542	LLLD		YES	p1542_LLLD
TGTGCCAGCAGTGAATGGCACAGAGCAACTAATGAAAAACTGTTTTTT	CASSEWHRATNEKLFF	TRBV6-1	TRBJ1-4	p1542	LLLD		YES	p1542_LLLD
TGTGCCAGCTCACCACCAGAACAAGCTAACTATGGCTACACCTTC	CASSPPEQANYGYTF	TRBV18	TRBJ1-2	p1542	LLLD		YES	p1542_LLLD
TGCGCCAGCAGCCCCCGGGACAGCTTAGGCTACACCTTC	CASSPRDSLGYTF	TRBV4-3	TRBJ1-2	p1507	YLQ	YES		p1507_YLQ
TGTGCCACCGAAAATTTGAACACCGGGGAGCTGTTTTTT	CATENLNTGELFF	TRBV6-5	TRBJ2-2	p1507	YLQ	YES		p1507_YLQ
TGTGCCAGCAGCCCGGAGATCGAGCAGTACTTC	CASSPEIEQYF	TRBV7-9	TRBJ2-7	p1507	YLQ	YES		p1507_YLQ
TGTGCCAGCAGTGAGCTAGCGGGGGGAAACACCGGGGAGCTGTTTTTT	CASSELAGGNTGELFF	TRBV2	TRBJ2-2	p1507	YLQ	YES		p1507_YLQ
TGTGCCAGCCAGGAGCAGAACACCGGGGAGCTGTTTTTT	CASQEQNTGELFF	TRBV6-2	TRBJ2-2	p1507	YLQ	YES		p1507_YLQ
TGTGCCAGTCTAGATTTGGACCCCGGGGAGCTGTTTTTT	CASLDLDPGELFF	TRBV2	TRBJ2-2	p1507	YLQ	YES		p1507_YLQ
TGTGCCAGTGGGAGTCAAAACTCGCTCGAGCAGTACTTC	CASGSQNSLEQYF	TRBV7-8	TRBJ2-7	p1507	YLQ	YES		p1507_YLQ
TGCAGTGCTAGAGATCATTACGCTACGAACACCGGGGAGCTGTTTTTT	CSARDHYATNTGELFF	TRBV20-1	TRBJ2-2	p1507	YLQ		YES	p1507_YLQ
TGTGCCAGCAGCCCGGACATTGAGCAGTTCTTC	CASSPDIEQFF	TRBV7-9	TRBJ2-1	p1507	YLQ		YES	p1507_YLQ
TGTGCCAGCGTTGTCCAGGACAGTCTTCGGGCTTTCTTT	CASVVQDSLRAFF	TRBV12-3	TRBJ1-1	p1507	YLQ		YES	p1507_YLQ
TGTGCCAGTGGGGACCAGAACACCGGGGAGCTGTTTTTT	CASGDQNTGELFF	TRBV7-8	TRBJ2-2	p1507	YLQ		YES	p1507_YLQ
TGCGCCAGCAACGAGGAGAACACCGGGGAGCTGTTTTTT	CASNEENTGELFF	TRBV5-1	TRBJ2-2	p1426	YLQ	YES		p1426_YLQ
TGCAGTGCTAGAGATCACGGGGCCACGAACACCGGGGAGCTGTTTTTT	CSARDHGATNTGELFF	TRBV20-1	TRBJ2-2	p1528	YLQ	YES		p1528_YLQ
TGCAGTGCTAGAGATGATGGGGCCGCGAACACCGGGGAGCTGTTTTTT	CSARDDGAANTGELFF	TRBV20-1	TRBJ2-2	p1528	YLQ	YES		p1528_YLQ
TGCGCCAGCGGGGAGGAAAACACCGGGGAGCTGTTTTTT	CASGEENTGELFF	TRBV5-1	TRBJ2-2	p1528	YLQ	YES		p1528_YLQ
TGTGCAACGGGATATCTGAACACCGGGGAGCTGTTTTTT	CATGYLNTGELFF	TRBV3-1	TRBJ2-2	p1528	YLQ	YES		p1528_YLQ
TGTGCCAGCAGCCCCGATATTGAAGCTTTCTTT	CASSPDIEAFF	TRBV7-9	TRBJ1-1	p1528	YLQ	YES		p1528_YLQ
TGTGCCAGCAGTGAAATGAACACCGGGGAGCTGTTTTTT	CASSEMNTGELFF	TRBV2	TRBJ2-2	p1528	YLQ	YES		p1528_YLQ
TGTGCCAGCAGTGAACCAAACTCCAACGAGCAGTACTTC	CASSEPNSNEQYF	TRBV6-1	TRBJ2-7	p1528	YLQ	YES		p1528_YLQ
TGTGCCAGCAGTGAACTAAACACCGGGGAGCTGTTTTTT	CASSELNTGELFF	TRBV2	TRBJ2-2	p1528	YLQ	YES		p1528_YLQ
TGTGCCAGCATGACCCAGAACACCGGGGAGCTGTTTTTT	CASMTQNTGELFF	TRBV12-3	TRBJ2-2	p1528	YLQ	YES		p1528_YLQ
TGTGCCAGCGTGGACTTAAACACCGGGGAGCTGTTTTTT	CASVDLNTGELFF	TRBV12-3	TRBJ2-2	p1528	YLQ	YES		p1528_YLQ
TGTGCCGGAGGGGACACGAACACCGGGGAGCTGTTTTTT	CAGGDTNTGELFF	TRBV7-8	TRBJ2-2	p1528	YLQ	YES		p1528_YLQ
TGCAGTGCTAGAGACGAGGTGGCAACGAACACCGGGGAGCTGTTTTTT	CSARDEVATNTGELFF	TRBV20-1	TRBJ2-2	p1542	YLQ	YES		p1542_YLQ
TGCAGTGCTAGAGATCAGGGGGCGATAAACACCGGGGAGCTGTTTTTT	CSARDQGAINTGELFF	TRBV20-1	TRBJ2-2	p1542	YLQ	YES	YES	p1542_YLQ
TGCAGTGCTAGAGATCCGGCAGGGTGGAACACCGGGGAGCTGTTTTTT	CSARDPAGWNTGELFF	TRBV20-1	TRBJ2-2	p1542	YLQ	YES		p1542_YLQ
TGCAGTGCTAGAGATCTTAGAGGGACTAGCGGGAACACCGGGGAGCTGTTTTTT	CSARDLRGTSGNTGELFF	TRBV20-1	TRBJ2-2	p1542	YLQ	YES		p1542_YLQ
TGCAGTGCTAGAGATGGTCAGGGGACGAACACCGGGGAGCTGTTTTTT	CSARDGQGTNTGELFF	TRBV20-1	TRBJ2-2	p1542	YLQ	YES		p1542_YLQ
TGCAGTGCTAGAGGACACAGGGAAACGAACACCGGGGAGCTGTTTTTT	CSARGHRETNTGELFF	TRBV20-1	TRBJ2-2	p1542	YLQ	YES		p1542_YLQ
TGCGCCAGCAGCGACGCGAACACCGGGGAGCTGTTTTTT	CASSDANTGELFF	TRBV5-1	TRBJ2-2	p1542	YLQ	YES	YES	p1542_YLQ
TGCGCCTGTCAGGAGTCGAACACCGGGGAGCTGTTTTTT	CACQESNTGELFF	TRBV5-1	TRBJ2-2	p1542	YLQ	YES		p1542_YLQ
TGTGCCACCCAAGACTTGAACACCGGGGAGCTGTTTTTT	CATQDLNTGELFF	TRBV15	TRBJ2-2	p1542	YLQ	YES		p1542_YLQ
TGTGCCACCCAAGACTTGGGCACCGGGGAGCTGTTTTTT	CATQDLGTGELFF	TRBV15	TRBJ2-2	p1542	YLQ	YES		p1542_YLQ
TGTGCCACCCAGGACAGAAACACCGGGGAGCTGTTTTTT	CATQDRNTGELFF	TRBV7-3	TRBJ2-2	p1542	YLQ	YES		p1542_YLQ
TGTGCCAGACAAGACTCGAACACCGGGGAGCTGTTTTTT	CARQDSNTGELFF	TRBV12-3	TRBJ2-2	p1542	YLQ	YES		p1542_YLQ
TGTGCCAGCACCCCGCGGGGGCGGCGTGAAAACACCGGGGAGCTGTTTTTT	CASTPRGRRENTGELFF	TRBV7-9	TRBJ2-2	p1542	YLQ	YES		p1542_YLQ
TGTGCCAGCAGCCCAGACATTATCCAGTACTTC	CASSPDIIQYF	TRBV7-9	TRBJ2-5	p1542	YLQ	YES		p1542_YLQ
TGTGCCAGCAGCCCAGACGTTGAAGCTTTCTTT	CASSPDVEAFF	TRBV7-9	TRBJ1-1	p1542	YLQ	YES		p1542_YLQ
TGTGCCAGCAGCCCGGACATCGTTCAGTACTTC	CASSPDIVQYF	TRBV7-9	TRBJ2-4	p1542	YLQ	YES		p1542_YLQ
TGTGCCAGCAGCCCGGACATCTCCCAGTACTTC	CASSPDISQYF	TRBV7-9	TRBJ2-5	p1542	YLQ	YES		p1542_YLQ
TGTGCCAGCAGCCCGGACATTGAAGCTTTCTTT	CASSPDIEAFF	TRBV7-9	TRBJ1-1	p1542	YLQ	YES		p1542_YLQ
TGTGCCAGCAGCCCTGACATAAGGGCTTTCTTT	CASSPDIRAFF	TRBV7-9	TRBJ1-1	p1542	YLQ	YES		p1542_YLQ
TGTGCCAGCAGCCCTGACATTGAGCAGTTCTTC	CASSPDIEQFF	TRBV7-9	TRBJ2-1	p1542	YLQ	YES		p1542_YLQ
TGTGCCAGCAGCGAGGATATTGAAGCTTTCTTT	CASSEDIEAFF	TRBV7-9	TRBJ1-1	p1542	YLQ	YES	YES	p1542_YLQ
TGTGCCAGCAGCGCACTAGCGGGGGGGAACACCGGGGAGCTGTTTTTT	CASSALAGGNTGELFF	TRBV3-1	TRBJ2-2	p1542	YLQ	YES		p1542_YLQ
TGTGCCAGCAGCTTTGATCTTCCGGGACTAGCGGGACCCTTC	CASSFDLPGLAGPF	TRBV7-9	TRBJ2-5	p1542	YLQ	YES		p1542_YLQ
TGTGCCAGCAGTCCGGACATCGGCTACACCTTC	CASSPDIGYTF	TRBV7-9	TRBJ1-2	p1542	YLQ	YES		p1542_YLQ
TGTGCCAGCAGTGAACTCGACACCGGGGAGCTGTTTTTT	CASSELDTGELFF	TRBV2	TRBJ2-2	p1542	YLQ	YES		p1542_YLQ
TGTGCCAGCAGTGAACTGAACACCGGGGAGCTGTTTTTT	CASSELNTGELFF	TRBV2	TRBJ2-2	p1542	YLQ	YES		p1542_YLQ
TGTGCCAGCAGTGAAGTAGCGGGGGGAAACACCGGGGAGCTGTTTTTT	CASSEVAGGNTGELFF	TRBV2	TRBJ2-2	p1542	YLQ	YES		p1542_YLQ
TGTGCCAGCAGTGAATTGAACAGCCTTGAAGCTTTCTTT	CASSELNSLEAFF	TRBV6-1	TRBJ1-1	p1542	YLQ	YES		p1542_YLQ
TGTGCCAGCAGTGACATAGACACCGGGGAGCTGTTTTTT	CASSDIDTGELFF	TRBV2	TRBJ2-2	p1542	YLQ	YES		p1542_YLQ
TGTGCCAGCAGTGACTTGAACACCGGGGAGCTGTTTTTT	CASSDLNTGELFF	TRBV2	TRBJ2-2	p1542	YLQ	YES	YES	p1542_YLQ
TGTGCCAGCCAGGGACATAACACCGGGGAGCTGTTTTTT	CASQGHNTGELFF	TRBV3-1	TRBJ2-2	p1542	YLQ	YES		p1542_YLQ
TGTGCCAGCGCCGGTTTGAACACCGGGGAGCTGTTTTTT	CASAGLNTGELFF	TRBV5-6	TRBJ2-2	p1542	YLQ	YES	YES	p1542_YLQ
TGTGCCAGCGGAGACCTTAACACCGGGGAGCTGTTTTTT	CASGDLNTGELFF	TRBV2	TRBJ2-2	p1542	YLQ	YES		p1542_YLQ
TGTGCCAGCGGCGGGACCAACACCGGGGAGCTGTTTTTT	CASGGTNTGELFF	TRBV2	TRBJ2-2	p1542	YLQ	YES		p1542_YLQ
TGTGCCAGGGGAGAGGGGAACACCGGGGAGCTGTTTTTT	CARGEGNTGELFF	TRBV7-9	TRBJ2-2	p1542	YLQ	YES		p1542_YLQ
TGTGCCATCCAGGACTCGAACACCGGGGAGCTGTTTTTT	CAIQDSNTGELFF	TRBV12-3	TRBJ2-2	p1542	YLQ	YES		p1542_YLQ
TGTGCCCCGGGGGACGCGAACACCGGGGAGCTGTTTTTT	CAPGDANTGELFF	TRBV7-9	TRBJ2-2	p1542	YLQ	YES		p1542_YLQ
TGTGCCTGTAGCGGGGGGTACGAGCAGTACTTC	CACSGGYEQYF	TRBV7-8	TRBJ2-7	p1542	YLQ	YES		p1542_YLQ
TGCAGCCGGGGGGACAGGAATTCTGGTGAGCAGTACTTC	CSRGDRNSGEQYF	TRBV20-1	TRBJ2-7	p1542	YLQ		YES	p1542_YLQ
TGCAGCGCGAGGGGACTAGCGGAAACGAACACCGGGGAGCTGTTTTTT	CSARGLAETNTGELFF	TRBV29-1	TRBJ2-2	p1542	YLQ		YES	p1542_YLQ
TGCAGTGCTAGAGATCAACAGGGCCAGAACACCGGGGAGCTGTTTTTT	CSARDQQGQNTGELFF	TRBV20-1	TRBJ2-2	p1542	YLQ		YES	p1542_YLQ
TGCAGTGCTAGAGATTTTTGGGCTCAGAACACCGGGGAGCTGTTTTTT	CSARDFWAQNTGELFF	TRBV20-1	TRBJ2-2	p1542	YLQ		YES	p1542_YLQ
TGCAGTGCTAGAGGTTCTGGACAGGAGATGAACACCGGGGAGCTGTTTTTT	CSARGSGQEMNTGELFF	TRBV20-1	TRBJ2-2	p1542	YLQ		YES	p1542_YLQ
TGCAGTGTACAGGCCCGGAACACCGGGGAGCTGTTTTTT	CSVQARNTGELFF	TRBV20-1	TRBJ2-2	p1542	YLQ		YES	p1542_YLQ
TGCGCCAGCAGTGAACGGAACACCGGGGAGCTGTTTTTT	CASSERNTGELFF	TRBV10-1	TRBJ2-2	p1542	YLQ		YES	p1542_YLQ
TGTGCCACCCAGACGGTGAACACCGGGGAGCTGTTTTTT	CATQTVNTGELFF	TRBV19	TRBJ2-2	p1542	YLQ		YES	p1542_YLQ
TGTGCCACCCAGGCCGTTAACACCGGGGAGCTGTTTTTT	CATQAVNTGELFF	TRBV15	TRBJ2-2	p1542	YLQ		YES	p1542_YLQ
TGTGCCAGCAGCCACCACAACACCGGGGAGCTGTTTTTT	CASSHHNTGELFF	TRBV7-3	TRBJ2-2	p1542	YLQ		YES	p1542_YLQ
TGTGCCAGCAGCCCCGACGTCGAGCAGTACTTC	CASSPDVEQYF	TRBV7-9	TRBJ2-7	p1542	YLQ		YES	p1542_YLQ
TGTGCCAGCAGCCCGGATGTGGGGGAGTACTTC	CASSPDVGEYF	TRBV7-9	TRBJ2-4	p1542	YLQ		YES	p1542_YLQ
TGTGCCAGCAGCTATCAGAACACCGGGGAGCTGTTTTTT	CASSYQNTGELFF	TRBV7-8	TRBJ2-2	p1542	YLQ		YES	p1542_YLQ
TGTGCCAGCAGCTTGGACGGGGAGCTGTTTTTT	CASSLDGELFF	TRBV7-9	TRBJ2-2	p1542	YLQ		YES	p1542_YLQ
TGTGCCAGCAGCTTGTCCCGGAACACCGGGGAGCTGTTTTTT	CASSLSRNTGELFF	TRBV5-4	TRBJ2-2	p1542	YLQ		YES	p1542_YLQ
TGTGCCAGCCAGGACCTAAACACCGGGGAGCTGTTTTTT	CASQDLNTGELFF	TRBV7-2	TRBJ2-2	p1542	YLQ		YES	p1542_YLQ
TGTGCCATCAGTGGGGACTGGAACACCGGGGAGCTGTTTTTT	CAISGDWNTGELFF	TRBV10-3	TRBJ2-2	p1542	YLQ		YES	p1542_YLQ
TGTGCCGGGGGACAGGGAAACACCGGGGAGCTGTTTTTT	CAGGQGNTGELFF	TRBV7-9	TRBJ2-2	p1542	YLQ		YES	p1542_YLQ
TGTGCCTCCCAAAGCGAGAACACCGGGGAGCTGTTTTTT	CASQSENTGELFF	TRBV12-3	TRBJ2-2	p1542	YLQ		YES	p1542_YLQ
TGTGCCTGGATTGACCTGAACACCGGGGAGCTGTTTTTT	CAWIDLNTGELFF	TRBV30	TRBJ2-2	p1542	YLQ		YES	p1542_YLQ
TGCGCCAGCAGCCAAGGTAACGGGGCCAACGTCCTGACTTTC	CASSQGNGANVLTF	TRBV4-3	TRBJ2-6	p1445	YLQ	YES		p1445_YLQ
TGTGCCAGCAGTTTAGGGACAGGGCATCAGCCCCAGCATTTT	CASSLGTGHQPQHF	TRBV27	TRBJ1-5	p1445	YLQ	YES		p1445_YLQ
TGCGCCAGCAGCCACGGGGGGACCAATGAGCAGTTCTTC	CASSHGGTNEQFF	TRBV4-1	TRBJ2-1	p1507	KTF	YES		p1507_KTF
TGCGCCAGCAGCCCCGGCAGGGCGGGGGGGGCCTATGGCTACACCTTC	CASSPGRAGGAYGYTF	TRBV7-9	TRBJ1-2	p1507	KTF	YES		p1507_KTF
TGCGCCAGCAGTCAAACAGCCAAGGACGAGCAGTACTTC	CASSQTAKDEQYF	TRBV4-1	TRBJ2-7	p1507	KTF	YES		p1507_KTF
TGCGCCAGCAGTGAGAAAGCGCGGGGCAATGAGCAGTTCTTC	CASSEKARGNEQFF	TRBV10-1	TRBJ2-1	p1507	KTF	YES		p1507_KTF
TGTGCCACAAATGGGGACGGACAGGCCCGCTCCTACGAGCAGTACTTC	CATNGDGQARSYEQYF	TRBV7-9	TRBJ2-7	p1507	KTF	YES		p1507_KTF
TGTGCCACCAGTGAACAACAGGGCATGGAGCAGCCCCAGCATTTT	CATSEQQGMEQPQHF	TRBV24-1	TRBJ1-5	p1507	KTF	YES		p1507_KTF
TGTGCCACCGACAGGAACACTGAAGCTTTCTTT	CATDRNTEAFF	TRBV12-3	TRBJ1-1	p1507	KTF	YES		p1507_KTF
TGTGCCAGCAGCCAAACACACAAGGACGAGCAGTACTTC	CASSQTHKDEQYF	TRBV4-2	TRBJ2-7	p1507	KTF	YES		p1507_KTF
TGTGCCAGCAGCCAAGGGATCAAGGATGAGCAGTTCTTC	CASSQGIKDEQFF	TRBV4-2	TRBJ2-1	p1507	KTF	YES		p1507_KTF
TGTGCCAGCAGCCAAGGGCAGAAGGACGAGCAGTACTTC	CASSQGQKDEQYF	TRBV4-2	TRBJ2-7	p1507	KTF	YES		p1507_KTF
TGTGCCAGCAGCCAAGGGGGTAAGGATGAGCAGTACTTC	CASSQGGKDEQYF	TRBV4-2	TRBJ2-7	p1507	KTF	YES		p1507_KTF
TGTGCCAGCAGCCAAGGTATCAAAGATACGCAGTATTTT	CASSQGIKDTQYF	TRBV4-2	TRBJ2-3	p1507	KTF	YES		p1507_KTF
TGTGCCAGCAGCCACTCTAACAATGAGCAGTTCTTC	CASSHSNNEQFF	TRBV4-2	TRBJ2-1	p1507	KTF	YES		p1507_KTF
TGTGCCAGCAGCCAGTCACCGAAAGATGAGCAGTACTTC	CASSQSPKDEQYF	TRBV4-2	TRBJ2-7	p1507	KTF	YES		p1507_KTF
TGTGCCAGCAGCCCCAGACAGGGAGATACGCAGTATTTT	CASSPRQGDTQYF	TRBV7-7	TRBJ2-3	p1507	KTF	YES		p1507_KTF
TGTGCCAGCAGCCCCGGGCCCCGGGGCGAGCAGTACTTC	CASSPGPRGEQYF	TRBV14	TRBJ2-7	p1507	KTF	YES		p1507_KTF
TGTGCCAGCAGCCCGCGACAGGGCGATACGCAGTATTTT	CASSPRQGDTQYF	TRBV4-2	TRBJ2-3	p1507	KTF	YES		p1507_KTF
TGTGCCAGCAGCCCGGGGGACTACACCGGGGAGCTGTTTTTT	CASSPGDYTGELFF	TRBV9	TRBJ2-2	p1507	KTF	YES		p1507_KTF
TGTGCCAGCAGCCGTTCGGTCCTCGGAGCCAAAAACATTCAGTACTTC	CASSRSVLGAKNIQYF	TRBV7-9	TRBJ2-4	p1507	KTF	YES		p1507_KTF
TGTGCCAGCAGCGAGAGATCACAGGGGCTGGGGGATGAAGCTTTCTTT	CASSERSQGLGDEAFF	TRBV9	TRBJ1-1	p1507	KTF	YES		p1507_KTF
TGTGCCAGCAGCGATCGAACTCTAATACGGACAGAGGAAGCTTTCTTT	CASSDRTLIRTEEAFF	TRBV9	TRBJ1-1	p1507	KTF	YES		p1507_KTF
TGTGCCAGCAGCGTCTTCGGGAAAAGTACGTACAATGAGCAGTTCTTC	CASSVFGKSTYNEQFF	TRBV9	TRBJ2-1	p1507	KTF	YES		p1507_KTF
TGTGCCAGCAGCTACTCCGCCGGGACAGGGACGATCTATGGCTACACCTTC	CASSYSAGTGTIYGYTF	TRBV11-2	TRBJ1-2	p1507	KTF	YES		p1507_KTF
TGTGCCAGCAGCTTACGACTGAAACAAGAGACCCAGTACTTC	CASSLRLKQETQYF	TRBV11-2	TRBJ2-5	p1507	KTF	YES		p1507_KTF
TGTGCCAGCAGTACCTGGGAGACCCAGTACTTC	CASSTWETQYF	TRBV25-1	TRBJ2-5	p1507	KTF	YES		p1507_KTF
TGTGCCAGCAGTTATAACCAGAAAGAGACCCAGTACTTC	CASSYNQKETQYF	TRBV6-1	TRBJ2-5	p1507	KTF	YES		p1507_KTF
TGTGCCAGCTGGGACAGTGCTAACTATGGCTACACCTTC	CASWDSANYGYTF	TRBV3-1	TRBJ1-2	p1507	KTF	YES		p1507_KTF
TGTGCCAGTAGCTCGACTAGCAAAGATACGCAGTATTTT	CASSSTSKDTQYF	TRBV19	TRBJ2-3	p1507	KTF	YES		p1507_KTF
TGTGCCAGTAGTATGACAGTGAAGGACATTCAGTACTTC	CASSMTVKDIQYF	TRBV19	TRBJ2-4	p1507	KTF	YES		p1507_KTF
TGTGCCATCAGGGGGGGTCAGAGCTCCTACAATGAGCAGTTCTTC	CAIRGGQSSYNEQFF	TRBV7-2	TRBJ2-1	p1507	KTF	YES		p1507_KTF
TGTGCCATCAGTCCCCTGGATCCTCGAAACTATGGCTACACCTTC	CAISPLDPRNYGYTF	TRBV10-3	TRBJ1-2	p1507	KTF	YES		p1507_KTF
TGCAGCGCCTGGACGGGGAACACTGAAGCTTTCTTT	CSAWTGNTEAFF	TRBV29-1	TRBJ1-1	p1491	KTF	YES		p1491_KTF
TGCGCCAGCAGCCGGGCGCGTGGGAGGGGGCGAGCAGATACGCAGTATTTT	CASSRARGRGRADTQYF	TRBV4-3	TRBJ2-3	p1491	KTF	YES		p1491_KTF
TGTGCCACCAGCAGAGTGAAGACAGGGCGGGAGACCCAGTACTTC	CATSRVKTGRETQYF	TRBV15	TRBJ2-5	p1491	KTF	YES		p1491_KTF
TGTGCCAGCAGCAAGGGTGGGAAGGCCGTTCAAGAGACCCAGTACTTC	CASSKGGKAVQETQYF	TRBV9	TRBJ2-5	p1491	KTF	YES		p1491_KTF
TGTGCCAGCAGCACCCGACTAGCGGGGGGGCCCAACACCGGGGAGCTGTTTTTT	CASSTRLAGGPNTGELFF	TRBV9	TRBJ2-2	p1491	KTF	YES		p1491_KTF
TGTGCCAGCAGCCAAGGGCAGAAAGACGAGCAGTACTTC	CASSQGQKDEQYF	TRBV4-2	TRBJ2-7	p1491	KTF	YES		p1491_KTF
TGTGCCAGCAGCCAAGTAGCAGACACAGATACGCAGTATTTT	CASSQVADTDTQYF	TRBV4-2	TRBJ2-3	p1491	KTF	YES		p1491_KTF
TGTGCCAGCAGCCAAGTGAAGGGGGAGCAGTACTTC	CASSQVKGEQYF	TRBV4-2	TRBJ2-7	p1491	KTF	YES		p1491_KTF
TGTGCCAGCAGCCCTAAGCCCCCGGGACGGAAATACTTC	CASSPKPPGRKYF	TRBV7-8	TRBJ2-5	p1491	KTF	YES		p1491_KTF
TGTGCCAGCAGCGTAGTTGGCGGGGTACGTAACACAGATACGCAGTATTTT	CASSVVGGVRNTDTQYF	TRBV9	TRBJ2-3	p1491	KTF	YES		p1491_KTF
TGTGCCAGCAGCTCCGGGCAGAGGAGTGAGCAGTTCTTC	CASSSGQRSEQFF	TRBV11-2	TRBJ2-1	p1491	KTF	YES		p1491_KTF
TGTGCCAGCAGCTGGTCTAGCGGGAGGAAAGAGACCCAGTACTTC	CASSWSSGRKETQYF	TRBV7-8	TRBJ2-5	p1491	KTF	YES		p1491_KTF
TGTGCCATCAGGACTGCGGGAGGGAGGAACACCGGGGAGCTGTTTTTT	CAIRTAGGRNTGELFF	TRBV10-3	TRBJ2-2	p1491	KTF	YES		p1491_KTF
TGCAGCGTTCCTTCGGGGGGTTCCAGTTGGATT	CSVPSGGSSWI	TRBV29-1	TRBJ2-3	p952	KTF	YES		p952_KTF
TGCGCCAGCAGCTTGGCGGCAGGCGTCCTCTATGGCTACACCTTC	CASSLAAGVLYGYTF	TRBV5-1	TRBJ1-2	p952	KTF	YES		p952_KTF
TGTGCCACCAGCAGAGTTACACGTTCATACACAGATACGCAGTATTTT	CATSRVTRSYTDTQYF	TRBV15	TRBJ2-3	p952	KTF	YES		p952_KTF
TGTGCCACCAGCCCGCGGACAGGAGATGGGCAGTACTTC	CATSPRTGDGQYF	TRBV15	TRBJ2-7	p952	KTF	YES		p952_KTF
TGTGCCAGCAAAGTCACTGAAGCTTTCTTT	CASKVTEAFF	TRBV7-2	TRBJ1-1	p952	KTF	YES		p952_KTF
TGTGCCAGCAGCACCAGCGGGAGGGCCTACAATGAGCAGTTCTTC	CASSTSGRAYNEQFF	TRBV9	TRBJ2-1	p952	KTF	YES		p952_KTF
TGTGCCAGCAGCCAAGGGGCAAAGGATGAGCAGTTCTTC	CASSQGAKDEQFF	TRBV4-2	TRBJ2-1	p952	KTF	YES		p952_KTF
TGTGCCAGCAGCCAATCTATGAAAAATCAGCCCCAGCATTTT	CASSQSMKNQPQHF	TRBV16	TRBJ1-5	p952	KTF	YES		p952_KTF
TGTGCCAGCAGCCCCCGGGCTAGCGGGAGGGCCGTCTCCTACAATGAGCAGTTCTTC	CASSPRASGRAVSYNEQFF	TRBV12-3	TRBJ2-1	p952	KTF	YES		p952_KTF
TGTGCCAGCAGCCCGGGGGGGAGGGCCTACAATGAGCAGTTCTTC	CASSPGGRAYNEQFF	TRBV9	TRBJ2-1	p952	KTF	YES		p952_KTF
TGTGCCAGCAGCTCCAACCCCAAGTGGACGCAGTTCTTC	CASSSNPKWTQFF	TRBV11-2	TRBJ2-1	p952	KTF	YES		p952_KTF
TGTGCCAGCAGCTCCCGTCCGACAAAGAACACTGAAGCTTTCTTT	CASSSRPTKNTEAFF	TRBV7-2	TRBJ1-1	p952	KTF	YES		p952_KTF
TGTGCCAGCAGCTTAAGTAACTACAAAAGCACAGATACGCAGTATTTT	CASSLSNYKSTDTQYF	TRBV7-8	TRBJ2-3	p952	KTF	YES		p952_KTF
TGTGCCAGCAGCTTAGATCGGGGGTCGCAGTATTTT	CASSLDRGSQYF	TRBV7-8	TRBJ2-3	p952	KTF	YES		p952_KTF
TGTGCCAGCAGCTTAGATTCTGGACAGAGGGCTAATCAGCCCCAGCATTTT	CASSLDSGQRANQPQHF	TRBV7-9	TRBJ1-5	p952	KTF	YES		p952_KTF
TGTGCCAGCAGCTTATCGTTTTCGCGGAGGTTGGGTGAGGAGACCCAGTACTTC	CASSLSFSRRLGEETQYF	TRBV7-8	TRBJ2-5	p952	KTF	YES		p952_KTF
TGTGCCAGCAGCTTCATCCTCCCGACGGACTCTGGAAACACCATATATTTT	CASSFILPTDSGNTIYF	TRBV7-9	TRBJ1-3	p952	KTF	YES		p952_KTF
TGTGCCAGCAGCTTCCCCGGGACGGCGCACTCTGGAAACACCATATATTTT	CASSFPGTAHSGNTIYF	TRBV7-9	TRBJ1-3	p952	KTF	YES		p952_KTF
TGTGCCAGCAGCTTGAGCGGGAGGGCCTACAATGAGCAGTTCTTC	CASSLSGRAYNEQFF	TRBV9	TRBJ2-1	p952	KTF	YES		p952_KTF
TGTGCCAGCAGGCGAATACTAGCGGGGGCGGATGAGCAGTTCTTC	CASRRILAGADEQFF	TRBV12-3	TRBJ2-1	p952	KTF	YES		p952_KTF
TGTGCCAGCAGTCCCACCGGGACTAGCGGGAAATTCTCCTACAATGAGCAGTTCTTC	CASSPTGTSGKFSYNEQFF	TRBV12-3	TRBJ2-1	p952	KTF	YES		p952_KTF
TGTGCCAGCAGTCCCTACGCGGGAGGGCGCTCCTACAATGAGCAGTTCTTC	CASSPYAGGRSYNEQFF	TRBV12-3	TRBJ2-1	p952	KTF	YES		p952_KTF
TGTGCCAGCAGTGATGGGGAGCGGTACTATGGCTACACCTTC	CASSDGERYYGYTF	TRBV25-1	TRBJ1-2	p952	KTF	YES		p952_KTF
TGTGCCAGCAGTTACTGGGAAAGGGACAGGGGGCCAACCTACGAGCAGTACTTC	CASSYWERDRGPTYEQYF	TRBV6-6	TRBJ2-7	p952	KTF	YES		p952_KTF
TGTGCCAGCAGTTCCGAGGGGGGGAACTACAATGAGCAGTTCTTC	CASSSEGGNYNEQFF	TRBV12-3	TRBJ2-1	p952	KTF	YES		p952_KTF
TGTGCCAGCAGTTTTGGACCCTATGGCTACACCTTC	CASSFGPYGYTF	TRBV25-1	TRBJ1-2	p952	KTF	YES		p952_KTF
TGTGCCAGCGGACCCACCGAGCAGTTCTTC	CASGPTEQFF	TRBV7-9	TRBJ2-1	p952	KTF	YES		p952_KTF
TGTGCCAGCGGCGGTACGCAGTATTTT	CASGGTQYF	TRBV12-3	TRBJ2-3	p952	KTF	YES		p952_KTF
TGTGCCAGCGGTTCAATTGGGACTAGCGGGGCCCTTCACTACAATGAGCAGTTCTTC	CASGSIGTSGALHYNEQFF	TRBV12-3	TRBJ2-1	p952	KTF	YES		p952_KTF
TGTGCCTGGAGTCGGGTAGGGAGATTTGAGACCCAGTACTTC	CAWSRVGRFETQYF	TRBV30	TRBJ2-5	p952	KTF	YES		p952_KTF
TGCAGTGCACCAGGGCTGGGGACCCAGTACTTC	CSAPGLGTQYF	TRBV20-1	TRBJ2-5	p1561	KTF	YES	YES	p1561_KTF
TGCGCCAGCAGTGAGACTAGCGGGAGGAAGAATGAGCAGTTCTTC	CASSETSGRKNEQFF	TRBV10-2	TRBJ2-1	p1561	KTF	YES		p1561_KTF
TGTGCCACCAGCAGGACGACGAGGGGCAACGGCTACACCTTC	CATSRTTRGNGYTF	TRBV15	TRBJ1-2	p1561	KTF	YES		p1561_KTF
TGTGCCAGCAGCCAAGTATTTAAGGATGAGCAGTTCTTC	CASSQVFKDEQFF	TRBV4-2	TRBJ2-1	p1561	KTF	YES		p1561_KTF
TGTGCCAGCAGCCAATCGGCCAGGGGTCCTAATGAAAAACTGTTTTTT	CASSQSARGPNEKLFF	TRBV16	TRBJ1-4	p1561	KTF	YES		p1561_KTF
TGTGCCAGCAGCCGAATTAACAGGGTAACGGGAAACACCATATATTTT	CASSRINRVTGNTIYF	TRBV3-1	TRBJ1-3	p1561	KTF	YES		p1561_KTF
TGTGCCAGCAGCGACCGACAGGAAAACGTTCCGATCTACGAGCAGTACTTC	CASSDRQENVPIYEQYF	TRBV9	TRBJ2-7	p1561	KTF	YES		p1561_KTF
TGTGCCAGCAGCGACCGACAGGGCCCAACTAACTATGGCTACACCTTC	CASSDRQGPTNYGYTF	TRBV9	TRBJ1-2	p1561	KTF	YES		p1561_KTF
TGTGCCAGCAGCGTAGTCGGGAAGACCTCCTACAATGAGCAGTTCTTC	CASSVVGKTSYNEQFF	TRBV9	TRBJ2-1	p1561	KTF	YES	YES	p1561_KTF
TGTGCCAGCAGCTCCCAAAAGAAAGGCCAATTCTACGAGCAGTACTTC	CASSSQKKGQFYEQYF	TRBV11-2	TRBJ2-7	p1561	KTF	YES		p1561_KTF
TGTGCCAGCAGCTCCCAAGTAAGTGATGAGCAGTTCTTC	CASSSQVSDEQFF	TRBV4-2	TRBJ2-1	p1561	KTF	YES		p1561_KTF
TGTGCCAGCAGCTCGGCAACCGGGACAGGCCTAAAGGCAGGTTCACCCCTCCACTTT	CASSSATGTGLKAGSPLHF	TRBV7-9	TRBJ1-6	p1561	KTF	YES		p1561_KTF
TGTGCCAGCAGCTTAGCGGTCAATGAGCAGTTCTTC	CASSLAVNEQFF	TRBV7-8	TRBJ2-1	p1561	KTF	YES	YES	p1561_KTF
TGTGCCAGCAGCTTAGGGACTAGATCCTACGAGCAGTACTTC	CASSLGTRSYEQYF	TRBV11-2	TRBJ2-7	p1561	KTF	YES		p1561_KTF
TGTGCCAGCAGCTTCATCCCGGGACGCTCCCGGGAGGACACTGAAGCTTTCTTT	CASSFIPGRSREDTEAFF	TRBV7-8	TRBJ1-1	p1561	KTF	YES		p1561_KTF
TGTGCCAGCAGTCAGCGAGGGAAGGCCCTCCAAGAGACCCAGTACTTC	CASSQRGKALQETQYF	TRBV5-5	TRBJ2-5	p1561	KTF	YES		p1561_KTF
TGTGCCAGCAGTTCAGCCCAAAAGGATGAGCAGTTCTTC	CASSSAQKDEQFF	TRBV6-1	TRBJ2-1	p1561	KTF	YES		p1561_KTF
TGTGCCAGCGGCGGGACTAGCGGAAAAGAGACCCAGTACTTC	CASGGTSGKETQYF	TRBV2	TRBJ2-5	p1561	KTF	YES		p1561_KTF
TGTGCCAGTAGCCCGACTAGTAAAGATGAGCAGTTCTTC	CASSPTSKDEQFF	TRBV19	TRBJ2-1	p1561	KTF	YES		p1561_KTF
TGTGCCAGTAGTATCAGGACTAAGGACGAGCAGTACTTC	CASSIRTKDEQYF	TRBV19	TRBJ2-7	p1561	KTF	YES		p1561_KTF
TGTGCCAGTAGTATGACAATAAAGGACGAGCAGTACTTC	CASSMTIKDEQYF	TRBV19	TRBJ2-7	p1561	KTF	YES		p1561_KTF
TGTGCCAGTAGTATGAGGGTAAAGGACGAGCAGTACTTC	CASSMRVKDEQYF	TRBV19	TRBJ2-7	p1561	KTF	YES		p1561_KTF
TGTGCCAGTAGTTACACGAAGATAGATGAAAAACTGTTTTTT	CASSYTKIDEKLFF	TRBV19	TRBJ1-4	p1561	KTF	YES		p1561_KTF
TGTGCCAGTTCCGGGACAACGAAGGACGAGCAGTACTTC	CASSGTTKDEQYF	TRBV19	TRBJ2-7	p1561	KTF	YES		p1561_KTF
TGTGCCATCAGTGGACGGAAGGGCAGGGCGACCACTGAAGCTTTCTTT	CAISGRKGRATTEAFF	TRBV10-3	TRBJ1-1	p1561	KTF	YES		p1561_KTF
TGTGCCCGTCGACAGGGTGGGAAACTGTTTTTT	CARRQGGKLFF	TRBV30	TRBJ1-4	p1561	KTF	YES		p1561_KTF
TGTGCCTGGAGGCGGGGCGCTAGGCTGTTTTTT	CAWRRGARLFF	TRBV30	TRBJ2-2	p1561	KTF	YES	YES	p1561_KTF
TGCGCCAGCAGCCGCACCCAATCCAGGGGACCTAATGAAAAACTGTTTTTT	CASSRTQSRGPNEKLFF	TRBV5-1	TRBJ1-4	p1561	KTF		YES	p1561_KTF
TGTGCCAGCAGCTCGGGTAACGCAGGCTTCTATGGCTACACCTTC	CASSSGNAGFYGYTF	TRBV7-9	TRBJ1-2	p1561	KTF		YES	p1561_KTF
TGCGCCAGCAGCACGAAGGGACCAAACAATGAGCAGTTCTTC	CASSTKGPNNEQFF	TRBV5-1	TRBJ2-1	p1048	KTF	YES		p1048_KTF
TGTGCCACCACCGGACAGGGGAAAGCTTTCTTT	CATTGQGKAFF	TRBV3-1	TRBJ1-1	p1048	KTF	YES		p1048_KTF
TGTGCCAGCAAGGCCCCAGATACGCAGTATTTT	CASKAPDTQYF	TRBV7-9	TRBJ2-3	p1048	KTF	YES		p1048_KTF
TGTGCCAGCAGATATTCCACCGATACGCAGTATTTT	CASRYSTDTQYF	TRBV7-9	TRBJ2-3	p1048	KTF	YES		p1048_KTF
TGTGCCAGCAGCCCCCACCCGGGGAGGGACTCTGGGGCCAACGTCCTGACTTTC	CASSPHPGRDSGANVLTF	TRBV7-3	TRBJ2-6	p1048	KTF	YES		p1048_KTF
TGTGCCAGCAGCCCCTACAACATCCGGGACACCACGAATCAGCCCCAGCATTTT	CASSPYNIRDTTNQPQHF	TRBV7-7	TRBJ1-5	p1048	KTF	YES		p1048_KTF
TGTGCCAGCAGCCTGACACAATTAATCGGGGGTAAAGGATTAACTGAAGCTTTCTTT	CASSLTQLIGGKGLTEAFF	TRBV14	TRBJ1-1	p1048	KTF	YES		p1048_KTF
TGTGCCAGCAGCGGGAATCTGAGGGCTTTTGGGTATGGCTACACCTTC	CASSGNLRAFGYGYTF	TRBV5-5	TRBJ1-2	p1048	KTF	YES		p1048_KTF
TGTGCCAGCAGCGTCTTAAGCGGGGGGCCTTTCAATGAGCAGTTCTTC	CASSVLSGGPFNEQFF	TRBV5-6	TRBJ2-1	p1048	KTF	YES		p1048_KTF
TGTGCCAGCAGTGAATCCGGGACAGGAAACACTGAAGCTTTCTTT	CASSESGTGNTEAFF	TRBV6-1	TRBJ1-1	p1048	KTF	YES		p1048_KTF
TGTGCCAGCAGTGAATTGAGACAGGGGCCAGGAGAGCAGTTCTTC	CASSELRQGPGEQFF	TRBV2	TRBJ2-1	p1048	KTF	YES		p1048_KTF
TGTGCCAGCAGTTACTCTCCCTCCGGGCAGTACTTC	CASSYSPSGQYF	TRBV6-6	TRBJ2-7	p1048	KTF	YES		p1048_KTF
TGTGCCAGCAGTTCCACAGGGGTAGGGGAGCAGTTCTTC	CASSSTGVGEQFF	TRBV6-6	TRBJ2-1	p1048	KTF	YES		p1048_KTF
TGTGCCAGCAGTTTACCGTCCGGACAGGGGGCCTACAATGAGCAGTTCTTC	CASSLPSGQGAYNEQFF	TRBV12-3	TRBJ2-1	p1048	KTF	YES	YES	p1048_KTF
TGTGCCAGCAGTTTAGCGAAGAAAGATACGCAGTATTTT	CASSLAKKDTQYF	TRBV12-3	TRBJ2-3	p1048	KTF	YES		p1048_KTF
TGTGCCAGCAGTTTTTCGGCCGGGACAGGGAGGAAGTATGGCTACACCTTC	CASSFSAGTGRKYGYTF	TRBV11-2	TRBJ1-2	p1048	KTF	YES		p1048_KTF
TGCGCCAGCAGCCGACAGAGGAACACCGGGGAGCTGTTTTTT	CASSRQRNTGELFF	TRBV5-1	TRBJ2-2	p1048	KTF		YES	p1048_KTF
TGTGCCAGCAGCCAAGACCTGGGGTACAGGAAAAAATTGAACACTGAAGCTTTCTTT	CASSQDLGYRKKLNTEAFF	TRBV14	TRBJ1-1	p1048	KTF		YES	p1048_KTF
TGTGCCAGCAGCCAAGTGTCGTCTTCTGGAAACACCATATATTTT	CASSQVSSSGNTIYF	TRBV3-1	TRBJ1-3	p1048	KTF		YES	p1048_KTF
TGTGCCAGCAGCGTGTCGGGAAGAGCCTACAATGAGCAGTTCTTC	CASSVSGRAYNEQFF	TRBV9	TRBJ2-1	p1048	KTF		YES	p1048_KTF
TGTGCCAGCAGCGTTACAGGGAAGACGTACTATGGCTACACCTTC	CASSVTGKTYYGYTF	TRBV9	TRBJ1-2	p1048	KTF		YES	p1048_KTF
TGTGCCAGCAGCTCCAAGGGGACTAGCGGGAGAATTTATTTT	CASSSKGTSGRIYF	TRBV11-2	TRBJ2-3	p1048	KTF		YES	p1048_KTF
TGTGCCAGCAGGAACGGGACTAGCGGGAGGTTCTACGAGCAGTACTTC	CASRNGTSGRFYEQYF	TRBV6-5	TRBJ2-7	p1048	KTF		YES	p1048_KTF
TGTGCCAGCAGTGGCACTGCTAAGGACGAGCAGTACTTC	CASSGTAKDEQYF	TRBV6-1	TRBJ2-7	p1048	KTF		YES	p1048_KTF
TGTGCCAGCAGTTCGACAGCTGTGGGTGGCTACACCTTC	CASSSTAVGGYTF	TRBV6-6	TRBJ1-2	p1048	KTF		YES	p1048_KTF
TGTGCCAGCAGTTTCTTCGGGACAGGGAGACAGCCCCAGCATTTT	CASSFFGTGRQPQHF	TRBV28	TRBJ1-5	p1048	KTF		YES	p1048_KTF
TGTGCCAGCCGCCGGGTATACCAAGAGACCCAGTACTTC	CASRRVYQETQYF	TRBV14	TRBJ2-5	p1048	KTF		YES	p1048_KTF
TGTGCCAGTAGTATGCGGAGTAAGGATGAGCAGTTCTTC	CASSMRSKDEQFF	TRBV19	TRBJ2-1	p1048	KTF		YES	p1048_KTF
TGCAGCGTTGAAGATCCCCTAGGACAGGGGAAGAACACTGAAGCTTTCTTT	CSVEDPLGQGKNTEAFF	TRBV29-1	TRBJ1-1	p005	ALW	YES		p005_ALW
TGCAGTGCTCTCTGGGGGCCCCAGCATTTT	CSALWGPQHF	TRBV20-1	TRBJ1-5	p005	ALW	YES		p005_ALW
TGTGCCACCAGCGGAAATTCCTGGACAGGGGATGTAGGGACTGAAGCTTTCTTT	CATSGNSWTGDVGTEAFF	TRBV15	TRBJ1-1	p005	ALW	YES		p005_ALW
TGTGCCAGCACGGGGACAGGGGTATTCAATGAGCAGTTCTTC	CASTGTGVFNEQFF	TRBV27	TRBJ2-1	p005	ALW	YES		p005_ALW
TGTGCCAGCAGCCAAGACCCCGGGACTAGCGTATACAATGAGCAGTTCTTC	CASSQDPGTSVYNEQFF	TRBV4-2	TRBJ2-1	p005	ALW	YES		p005_ALW
TGTGCCAGCAGCCAAGATCCCCTGGGGTTAGCTGGCTCCTACAATGAGCAGTTCTTC	CASSQDPLGLAGSYNEQFF	TRBV14	TRBJ2-1	p005	ALW	YES		p005_ALW
TGTGCCAGCAGCCCCCGGACAGGCGAATTCCCCTCCTACAATGAGCAGTTCTTC	CASSPRTGEFPSYNEQFF	TRBV13	TRBJ2-1	p005	ALW	YES		p005_ALW
TGTGCCAGCAGCTCCGGGGAGGGACCGGGACTAGCCTCCTACAATGAGCAGTTCTTC	CASSSGEGPGLASYNEQFF	TRBV7-3	TRBJ2-1	p005	ALW	YES		p005_ALW
TGTGCCAGCAGTTACCTTGGACAGGGGGAAAGAGATGGCTACACCTTC	CASSYLGQGERDGYTF	TRBV6-6	TRBJ1-2	p005	ALW	YES		p005_ALW
TGTGCCAGCAGTTACGGGCTAGAAAGGCAGTTCTTC	CASSYGLERQFF	TRBV6-2	TRBJ2-1	p005	ALW	YES		p005_ALW
TGTGCCAGCAGTTCCCCTATAGGGGCCGTCTCCTACGAGCAGTACTTC	CASSSPIGAVSYEQYF	TRBV28	TRBJ2-7	p005	ALW	YES		p005_ALW
TGTGCCAGCATCTGCGGGACAGCCGTTTACGAGCAGTACTTC	CASICGTAVYEQYF	TRBV6-9	TRBJ2-7	p005	ALW	YES		p005_ALW
TGTGCCAGTAGTATAGTTTCCAATGAGCAGTTCTTC	CASSIVSNEQFF	TRBV19	TRBJ2-1	p005	ALW	YES		p005_ALW
TGTGCCAGCAGTTACGTAACAGGGGCGAACACTGAAGCTTTCTTT	CASSYVTGANTEAFF	TRBV6-6	TRBJ1-1	p005	ALW		YES	p005_ALW
TGTGCCAGCAGTTACGTGACAGGGGCGAACACTGAAGCTTTCTTT	CASSYVTGANTEAFF	TRBV6-6	TRBJ1-1	p005	ALW		YES	p005_ALW
TGTGCCAGCAGTTTATACGCTGTATTAAGTGGTGACACTGAAGCTTTCTTT	CASSLYAVLSGDTEAFF	TRBV27	TRBJ1-1	p005	ALW		YES	p005_ALW
TGCGCCAGCAGCTTACTCTTCCTAGCGGGAGAACTTACCGGGGAGCTGTTTTTT	CASSLLFLAGELTGELFF	TRBV5-1	TRBJ2-2	p1535	ALW	YES		p1535_ALW
TGCAGCGTTGATTCCGACAGGAACACCGGGGAGCTGTTTTTT	CSVDSDRNTGELFF	TRBV29-1	TRBJ2-2	p1535	ALW		YES	p1535_ALW
TGCAGCGTTGGCGATCAGAACACCGGGGAGCTGTTTTTT	CSVGDQNTGELFF	TRBV29-1	TRBJ2-2	p1535	ALW		YES	p1535_ALW
TGCAGTGCCACAACCCCGACAGGACACAACACCGGGGAGCTGTTTTTT	CSATTPTGHNTGELFF	TRBV20-1	TRBJ2-2	p1535	ALW		YES	p1535_ALW
TGCAGTGCCAGGGCCAATGAGCAGTTCTTC	CSARANEQFF	TRBV20-1	TRBJ2-1	p1535	ALW		YES	p1535_ALW
TGCAGTGCCGGGACAAGAAACACCGGGGAGCTGTTTTTT	CSAGTRNTGELFF	TRBV20-1	TRBJ2-2	p1535	ALW		YES	p1535_ALW
TGCAGTGCTAGAGACCCCGGACAGGGTTGGAACACCGGGGAGCTGTTTTTT	CSARDPGQGWNTGELFF	TRBV20-1	TRBJ2-2	p1535	ALW		YES	p1535_ALW
TGCAGTGCTAGAGACGAGGTAGCAGCGAACACCGGGGAGCTGTTTTTT	CSARDEVAANTGELFF	TRBV20-1	TRBJ2-2	p1535	ALW		YES	p1535_ALW
TGCAGTGCTAGAGATCAATACGGGGAGAACACCGGGGAGCTGTTTTTT	CSARDQYGENTGELFF	TRBV20-1	TRBJ2-2	p1535	ALW		YES	p1535_ALW
TGCAGTGCTAGAGATCCTGGAGCTCATAACACCGGGGAGCTGTTTTTT	CSARDPGAHNTGELFF	TRBV20-1	TRBJ2-2	p1535	ALW		YES	p1535_ALW
TGCAGTGCTAGAGATCTCCTAGCGGCGAACACCGGGGAGCTGTTTTTT	CSARDLLAANTGELFF	TRBV20-1	TRBJ2-2	p1535	ALW		YES	p1535_ALW
TGCAGTGCTAGAGATGCTTTAGCTCAGAACACCGGGGAGCTGTTTTTT	CSARDALAQNTGELFF	TRBV20-1	TRBJ2-2	p1535	ALW		YES	p1535_ALW
TGCAGTGCTAGTCGGGATAGGAACACCGGGGAGCTGTTTTTT	CSASRDRNTGELFF	TRBV20-1	TRBJ2-2	p1535	ALW		YES	p1535_ALW
TGCGCCAGCGGGACACCGAACACCGGGGAGCTGTTTTTT	CASGTPNTGELFF	TRBV5-1	TRBJ2-2	p1535	ALW		YES	p1535_ALW
TGTGCCACCCTCCGGGAACAGAACACCGGGGAGCTGTTTTTT	CATLREQNTGELFF	TRBV15	TRBJ2-2	p1535	ALW		YES	p1535_ALW
TGTGCCAGCACCGACCTTGATTCCGGGGAGCTGTTTTTT	CASTDLDSGELFF	TRBV6-5	TRBJ2-2	p1535	ALW		YES	p1535_ALW
TGTGCCAGCAGCCCGGACCTCACTGAAGCTTTCTTT	CASSPDLTEAFF	TRBV7-2	TRBJ1-1	p1535	ALW		YES	p1535_ALW
TGTGCCAGCAGCTTAGGAAACTACGAGCAGTACTTC	CASSLGNYEQYF	TRBV7-2	TRBJ2-7	p1535	ALW		YES	p1535_ALW
TGTGCCAGCAGTTATCAGGACAGGGTTCACTCTGGGGCCAACGTCCTGACTTTC	CASSYQDRVHSGANVLTF	TRBV6-1	TRBJ2-6	p1535	ALW		YES	p1535_ALW
TGTGCCAGCAGTTCCCAGAACACCGGGGAGCTGTTTTTT	CASSSQNTGELFF	TRBV12-3	TRBJ2-2	p1535	ALW		YES	p1535_ALW
TGTGCCATCAGGGACAGCCAAGAGACCCAGTACTTC	CAIRDSQETQYF	TRBV10-3	TRBJ2-5	p1535	ALW		YES	p1535_ALW
TGTGCCCAAGCTTTCTTT	CAQAFF	TRBV6-6	TRBJ1-1	p1535	ALW		YES	p1535_ALW
TGTGCCGAGGGACAGGCGAACACCGGGGAGCTGTTTTTT	CAEGQANTGELFF	TRBV12-3	TRBJ2-2	p1535	ALW		YES	p1535_ALW
TGTGCCGGGATTGACGGGAACACCGGGGAGCTGTTTTTT	CAGIDGNTGELFF	TRBV12-3	TRBJ2-2	p1535	ALW		YES	p1535_ALW
TGTGCCAGCAACGAGTGGTCCAGGGCCCCAAATCAGCCCCAGCATTTT	CASNEWSRAPNQPQHF	TRBV6-1	TRBJ1-5	p1507	ALW	YES		p1507_ALW
TGTGCCAGCACTCCCTGGGGCACAGGGGGCCACCACGAGCAGTACTTC	CASTPWGTGGHHEQYF	TRBV2	TRBJ2-7	p1507	ALW	YES		p1507_ALW
TGTGCCAGCACTTACGCGGGGGGGGTAACAGATACGCAGTATTTT	CASTYAGGVTDTQYF	TRBV9	TRBJ2-3	p1507	ALW	YES		p1507_ALW
TGTGCCAGCAGCACGAGCATAAGTTCCCCCGAGGGGGGCTACACCTTC	CASSTSISSPEGGYTF	TRBV5-5	TRBJ1-2	p1507	ALW	YES		p1507_ALW
TGTGCCAGCAGCCAGAGCTTAACAGCAGATACGCAGTATTTT	CASSQSLTADTQYF	TRBV3-1	TRBJ2-3	p1507	ALW	YES	YES	p1507_ALW
TGTGCCAGCAGCCCGACAGGGGGCACAGATACGCAGTATTTT	CASSPTGGTDTQYF	TRBV9	TRBJ2-3	p1507	ALW	YES		p1507_ALW
TGTGCCAGCAGCGAACTGACAGGCCCCAATGAGCAGTTCTTC	CASSELTGPNEQFF	TRBV6-2	TRBJ2-1	p1507	ALW	YES	YES	p1507_ALW
TGTGCCAGCAGCTTCCCCCCGGACAGGGGGGAGAACACCATATATTTT	CASSFPPDRGENTIYF	TRBV9	TRBJ1-3	p1507	ALW	YES		p1507_ALW
TGTGCCAGCAGTGAACTAGGTTTTCAGGAGAATAACTATGGCTACACCTTC	CASSELGFQENNYGYTF	TRBV6-1	TRBJ1-2	p1507	ALW	YES		p1507_ALW
TGTGCCAGCAGTGGACTAGTCAATGAGCAGTTCTTC	CASSGLVNEQFF	TRBV6-6	TRBJ2-1	p1507	ALW	YES	YES	p1507_ALW
TGTGCCAGCAGTTATCTCGGACAGGGGGAAGGACATGGCTACACCTTC	CASSYLGQGEGHGYTF	TRBV6-6	TRBJ1-2	p1507	ALW	YES		p1507_ALW
TGTGCCAGCAGTTGGAGAACCGGGGAGCTGTTTTTT	CASSWRTGELFF	TRBV6-6	TRBJ2-2	p1507	ALW	YES		p1507_ALW
TGTGCCAGCGGCGGCAATTCACCCCTCCACTTT	CASGGNSPLHF	TRBV6-2	TRBJ1-6	p1507	ALW	YES		p1507_ALW
TGTGCCAGCGGGACAGGGGGCGCTGGGGCTTACGAGCAGTACTTC	CASGTGGAGAYEQYF	TRBV2	TRBJ2-7	p1507	ALW	YES		p1507_ALW
TGTGCCAGCAGCGACGCAGGGGGCGTCACAGATACGCAGTATTTT	CASSDAGGVTDTQYF	TRBV9	TRBJ2-3	p1507	ALW		YES	p1507_ALW
TGTGCCAGTAGTATAGTATCCGGGGAGCTGTTTTTT	CASSIVSGELFF	TRBV19	TRBJ2-2	p1507	ALW		YES	p1507_ALW
TGCAGTGCCAGCCGACTTTACCTCAATCAGCCCCAGCATTTT	CSASRLYLNQPQHF	TRBV20-1	TRBJ1-5	p1528	ALW	YES		p1528_ALW
TGCAGTGCCCAAGCCCCAGGGATAGCTAACTATGGCTACACCTTC	CSAQAPGIANYGYTF	TRBV20-1	TRBJ1-2	p1528	ALW	YES		p1528_ALW
TGCGCCTGCGTAGGGTGGCACGAGCAGTACTTC	CACVGWHEQYF	TRBV5-1	TRBJ2-7	p1528	ALW	YES		p1528_ALW
TGTGCCACTGGGTACACCGGGGAGCTGTTTTTT	CATGYTGELFF	TRBV24-1	TRBJ2-2	p1528	ALW	YES		p1528_ALW
TGTGCCAGAGGGACAGGGGAATCCTCTTCCTACGAGCAGTACTTC	CARGTGESSSYEQYF	TRBV2	TRBJ2-7	p1528	ALW	YES		p1528_ALW
TGTGCCAGAGGGACAGGGGGCGCGGGGGCCTACGAGCAGTACTTC	CARGTGGAGAYEQYF	TRBV2	TRBJ2-7	p1528	ALW	YES		p1528_ALW
TGTGCCAGCAGAAAATCAAGGGGACCACTCTCTGGAAACACCATATATTTT	CASRKSRGPLSGNTIYF	TRBV28	TRBJ1-3	p1528	ALW	YES		p1528_ALW
TGTGCCAGCAGCAAAGCTTCCACCTATGAGGGAAAAATGTACGAGCAGTACTTC	CASSKASTYEGKMYEQYF	TRBV21-1	TRBJ2-7	p1528	ALW	YES		p1528_ALW
TGTGCCAGCAGCCAGGATTTGACCGGGACTAGTCCAGGGGAGCAGTTCTTC	CASSQDLTGTSPGEQFF	TRBV3-1	TRBJ2-1	p1528	ALW	YES		p1528_ALW
TGTGCCAGCAGCGCCCACAGGGATCCGGCTGGAAACACCATATATTTT	CASSAHRDPAGNTIYF	TRBV9	TRBJ1-3	p1528	ALW	YES		p1528_ALW
TGTGCCAGCAGCGCGACAGGGGGGACAGATACGCAGTATTTT	CASSATGGTDTQYF	TRBV9	TRBJ2-3	p1528	ALW	YES		p1528_ALW
TGTGCCAGCAGCGTAGAGCAAGACTACAATGAGCAGTTCTTC	CASSVEQDYNEQFF	TRBV9	TRBJ2-1	p1528	ALW	YES		p1528_ALW
TGTGCCAGCAGCGTAGTAGAATACACAGATACGCAGTATTTT	CASSVVEYTDTQYF	TRBV9	TRBJ2-3	p1528	ALW	YES		p1528_ALW
TGTGCCAGCAGCTTAACGACTAGCGGGAGGACCAATGAGCAGTTCTTC	CASSLTTSGRTNEQFF	TRBV28	TRBJ2-1	p1528	ALW	YES		p1528_ALW
TGTGCCAGCAGCTTAACGGCGAGCTCCTACGAGCAGTACTTC	CASSLTASSYEQYF	TRBV7-2	TRBJ2-7	p1528	ALW	YES		p1528_ALW
TGTGCCAGCAGCTTAGAGGGCTTCCCAGATACGCAGTATTTT	CASSLEGFPDTQYF	TRBV7-9	TRBJ2-3	p1528	ALW	YES		p1528_ALW
TGTGCCAGCAGCTTAGCCGGGTGGCCAGATACGCAGTATTTT	CASSLAGWPDTQYF	TRBV7-9	TRBJ2-3	p1528	ALW	YES		p1528_ALW
TGTGCCAGCAGCTTAGGCCGACAGGTGACCCTCAACACCGGGGAGCTGTTTTTT	CASSLGRQVTLNTGELFF	TRBV7-9	TRBJ2-2	p1528	ALW	YES		p1528_ALW
TGTGCCAGCAGTCTTAGGGTGGGGGAGCTGTTTTTT	CASSLRVGELFF	TRBV27	TRBJ2-2	p1528	ALW	YES		p1528_ALW
TGTGCCAGCAGTGAATGGATCAGGGGGCTTAATCAGCCCCAGCATTTT	CASSEWIRGLNQPQHF	TRBV6-1	TRBJ1-5	p1528	ALW	YES		p1528_ALW
TGTGCCAGCAGTGAATGGTACCGAGCAACTAATGAAAAACTGTTTTTT	CASSEWYRATNEKLFF	TRBV6-1	TRBJ1-4	p1528	ALW	YES		p1528_ALW
TGTGCCAGCAGTGAATTCCTCCGGGACTTGGGCAACTATGGCTACACCTTC	CASSEFLRDLGNYGYTF	TRBV6-1	TRBJ1-2	p1528	ALW	YES		p1528_ALW
TGTGCCAGCAGTGCATGGGACAGGGGTATGGCCAATGAGCAGTTCTTC	CASSAWDRGMANEQFF	TRBV6-1	TRBJ2-1	p1528	ALW	YES	YES	p1528_ALW
TGTGCCAGCAGTGCCTGGGACAGGGGGCTGAATCAGCCCCAGCATTTT	CASSAWDRGLNQPQHF	TRBV6-1	TRBJ1-5	p1528	ALW	YES		p1528_ALW
TGTGCCAGCAGTGCGTGGGACAGGGGAATGAACACTGAAGCTTTCTTT	CASSAWDRGMNTEAFF	TRBV6-1	TRBJ1-1	p1528	ALW	YES		p1528_ALW
TGTGCCAGCAGTGCGTGGGACGGGAAATATATCTACGAGCAGTACTTC	CASSAWDGKYIYEQYF	TRBV2	TRBJ2-7	p1528	ALW	YES		p1528_ALW
TGTGCCAGCAGTTACTTAGGACAGGGGGCAGACTATGGCTACACCTTC	CASSYLGQGADYGYTF	TRBV6-6	TRBJ1-2	p1528	ALW	YES		p1528_ALW
TGTGCCAGCAGTTCAATGTACGAGCAGTACTTC	CASSSMYEQYF	TRBV6-2	TRBJ2-7	p1528	ALW	YES		p1528_ALW
TGTGCCAGCAGTTCCCCCCAAGGGACCATTTCCTACGAGCAGTACTTC	CASSSPQGTISYEQYF	TRBV28	TRBJ2-7	p1528	ALW	YES	YES	p1528_ALW
TGTGCCAGCAGTTCCCGACAGGGTTTCACCTACGAGCAGTACTTC	CASSSRQGFTYEQYF	TRBV12-3	TRBJ2-7	p1528	ALW	YES	YES	p1528_ALW
TGTGCCAGCAGTTTAACTCAGAGCGGGAGAACCAATGAGCAGTTCTTC	CASSLTQSGRTNEQFF	TRBV28	TRBJ2-1	p1528	ALW	YES		p1528_ALW
TGTGCCAGCAGTTTAGTCCAGGCAATCCATGAGCAGTTCTTC	CASSLVQAIHEQFF	TRBV28	TRBJ2-1	p1528	ALW	YES	YES	p1528_ALW
TGTGCCAGCGGCACGGGGGGCGGGAGGGCCTACGAGCAGTACTTC	CASGTGGGRAYEQYF	TRBV2	TRBJ2-7	p1528	ALW	YES		p1528_ALW
TGTGCCAGCGGGACAGGGGGCGCGCAGGCCTACGAGCAGTACTTC	CASGTGGAQAYEQYF	TRBV2	TRBJ2-7	p1528	ALW	YES		p1528_ALW
TGTGCCAGGGGAGCGGGGGAAAAGCGTTCCTACGAGCAGTACTTC	CARGAGEKRSYEQYF	TRBV2	TRBJ2-7	p1528	ALW	YES		p1528_ALW
TGTGCCAGTAGTATAGTGTCTAATGAGCAGTTCTTC	CASSIVSNEQFF	TRBV19	TRBJ2-1	p1528	ALW	YES		p1528_ALW
TGTGCCAGTATCCGGGGGTGGGAGCAGTTCTTC	CASIRGWEQFF	TRBV19	TRBJ2-1	p1528	ALW	YES		p1528_ALW
TGTGCCAGCAGTCTCACGACTAGCGGGAGGACCAATGAGCAGTTCTTC	CASSLTTSGRTNEQFF	TRBV28	TRBJ2-1	p1528	ALW		YES	p1528_ALW
TGTGCCAGCAGTTTGTCCCCCTCCTACGAGCAGTACTTC	CASSLSPSYEQYF	TRBV27	TRBJ2-7	p1528	ALW		YES	p1528_ALW
TGTGCCAGTAGTATAGTAAGCGGAGAGCAGTACTTC	CASSIVSGEQYF	TRBV19	TRBJ2-7	p1528	ALW		YES	p1528_ALW
TGCAGTGCTAGAGGGGGGGGGGCAGGTCAGAACACCGGGGAGCTGTTTTTT	CSARGGGAGQNTGELFF	TRBV20-1	TRBJ2-2	p1495	ALW	YES		p1495_ALW
TGCGCCAGCAGCCAACAAGGGGGTGGAGAGCAGTACTTC	CASSQQGGGEQYF	TRBV4-3	TRBJ2-7	p1495	ALW	YES		p1495_ALW
TGCGCCAGCAGCCAAGTGCAGGGAGGATACGAGCAGTACTTC	CASSQVQGGYEQYF	TRBV4-3	TRBJ2-7	p1495	ALW	YES		p1495_ALW
TGCGCCAGCGGAACGGCGAACACCGGGGAGCTGTTTTTT	CASGTANTGELFF	TRBV5-1	TRBJ2-2	p1495	ALW	YES		p1495_ALW
TGCGCCAGCGGGGGATTGAACACCGGGGAGCTGTTTTTT	CASGGLNTGELFF	TRBV5-1	TRBJ2-2	p1495	ALW	YES		p1495_ALW
TGTGCCACCAGTGACAGGGAGGGGGCCGGGGAGCTGTTTTTT	CATSDREGAGELFF	TRBV24-1	TRBJ2-2	p1495	ALW	YES		p1495_ALW
TGTGCCACCCAGGACCTGAACACCGGGGAGCTGTTTTTT	CATQDLNTGELFF	TRBV24-1	TRBJ2-2	p1495	ALW	YES		p1495_ALW
TGTGCCAGACAGGACAGGAACACCGGGGAGCTGTTTTTT	CARQDRNTGELFF	TRBV13	TRBJ2-2	p1495	ALW	YES		p1495_ALW
TGTGCCAGCAGCCCGGAGATTGAAGCTTTCTTT	CASSPEIEAFF	TRBV7-9	TRBJ1-1	p1495	ALW	YES		p1495_ALW
TGTGCCAGCAGCCTGGGGATATCCGGGGAGCTGTTTTTT	CASSLGISGELFF	TRBV7-8	TRBJ2-2	p1495	ALW	YES		p1495_ALW
TGTGCCAGCAATGACAGTCCCTACGAGCAGTACTTC	CASNDSPYEQYF	TRBV6-6	TRBJ2-7	p1495	ALW		YES	p1495_ALW
TGTGCCAGCAGTGCATGGGACAGGGGGATGAATCAGCCCCAGCATTTT	CASSAWDRGMNQPQHF	TRBV6-1	TRBJ1-5	p1495	ALW		YES	p1495_ALW
TGTGCCACCAGTGACAAACAGGGATTCGGGGAGCTGTTTTTT	CATSDKQGFGELFF	TRBV24-1	TRBJ2-2	p1542	ALW	YES		p1542_ALW
TGTGCCAGCAGCAACCTCGGACAGAGCCCCTACGAGCAGTACTTC	CASSNLGQSPYEQYF	TRBV21-1	TRBJ2-7	p1542	ALW	YES		p1542_ALW
TGTGCCAGCAGCCAAGACGGAGCGGGGGGGCCCTTCGGGGAGCTGTTTTTT	CASSQDGAGGPFGELFF	TRBV3-1	TRBJ2-2	p1542	ALW	YES		p1542_ALW
TGTGCCAGCAGCCAAGTCTCCGGACTAGCGGGGTCGGAGACCCAGTACTTC	CASSQVSGLAGSETQYF	TRBV3-1	TRBJ2-5	p1542	ALW	YES		p1542_ALW
TGTGCCAGCAGCCTGAACAGGGGCCTCCCGGGTGGGGCCAACGTCCTGACTTTC	CASSLNRGLPGGANVLTF	TRBV9	TRBJ2-6	p1542	ALW	YES		p1542_ALW
TGTGCCAGCAGCGTAGTGGAGTTCACAGATACGCAGTATTTT	CASSVVEFTDTQYF	TRBV9	TRBJ2-3	p1542	ALW	YES		p1542_ALW
TGTGCCAGCAGCTCGACAGGGGGGACAGATACGCAGTATTTT	CASSSTGGTDTQYF	TRBV9	TRBJ2-3	p1542	ALW	YES		p1542_ALW
TGTGCCAGCAGTCTGATAGGGACAGGGAATGAAAAACTGTTTTTT	CASSLIGTGNEKLFF	TRBV27	TRBJ1-4	p1542	ALW	YES		p1542_ALW
TGTGCCAGCAGTGAATGGTACAGGGCCGTCAATCAGCCCCAGCATTTT	CASSEWYRAVNQPQHF	TRBV6-1	TRBJ1-5	p1542	ALW	YES		p1542_ALW
TGTGCCAGCAGTTCCCCCCGCGGAACGGTCTCCTACGAGCAGTACTTC	CASSSPRGTVSYEQYF	TRBV28	TRBJ2-7	p1542	ALW	YES		p1542_ALW
TGTGCCAGCAGTTTATACACTGTCCTCTCTGGGGCCAACGTCCTGACTTTC	CASSLYTVLSGANVLTF	TRBV27	TRBJ2-6	p1542	ALW	YES		p1542_ALW
TGTGCCAGCAGTTTATCCCCCCAATTATCAGGGGCCTACAATGAGCAGTTCTTC	CASSLSPQLSGAYNEQFF	TRBV27	TRBJ2-1	p1542	ALW	YES		p1542_ALW
TGTGCCAGCGGGACAGGCGGTTATCGGTCCTACGAGCAGTACTTC	CASGTGGYRSYEQYF	TRBV2	TRBJ2-7	p1542	ALW	YES		p1542_ALW
TGTGCCAGCGGGACAGGTGGTGCCCGCTCCTACGAGCAGTACTTC	CASGTGGARSYEQYF	TRBV2	TRBJ2-7	p1542	ALW	YES		p1542_ALW
TGTGCCAGCTCACCGAACCGGGGGCCTAGCGGCCTCCTTGAGCAGTTCTTC	CASSPNRGPSGLLEQFF	TRBV18	TRBJ2-1	p1542	ALW	YES		p1542_ALW
TGTGCCAGTAGTGGCGGTAGCAATCAGCCCCAGCATTTT	CASSGGSNQPQHF	TRBV19	TRBJ1-5	p1542	ALW	YES		p1542_ALW
TGTGCCAGTTTTAGCGGCGGCTACACCTTC	CASFSGGYTF	TRBV19	TRBJ1-2	p1542	ALW	YES		p1542_ALW
TGTGCCTGGAGTTCCCCCCCAGGACAGCCCCAGCATTTT	CAWSSPPGQPQHF	TRBV30	TRBJ1-5	p1542	ALW	YES		p1542_ALW
TGTGCGGCGGGAGCGGGAGAGAGTCGGTCCTACGAGCAGTACTTC	CAAGAGESRSYEQYF	TRBV2	TRBJ2-7	p1542	ALW	YES		p1542_ALW
TGTGCCAGCAGCCAAGACCCTGAGGGGATCCAAGAGACCCAGTACTTC	CASSQDPEGIQETQYF	TRBV4-2	TRBJ2-5	p1531	ALW	YES		p1531_ALW
TGTGCCAGCAGTGTTTGGAACAGGGCCATTAATGAAAAACTGTTTTTT	CASSVWNRAINEKLFF	TRBV6-1	TRBJ1-4	p1531	ALW	YES	YES	p1531_ALW
TGTGCCAGCAGTTACTTGGGACAGGGGGCGGGCTATGGCTACACCTTC	CASSYLGQGAGYGYTF	TRBV6-6	TRBJ1-2	p1531	ALW	YES	YES	p1531_ALW
TGTGCCAGCAGTTTATCGGCAGTCTTGAGGGATAATTCACCCCTCCACTTT	CASSLSAVLRDNSPLHF	TRBV27	TRBJ1-6	p1531	ALW	YES	YES	p1531_ALW
TGCGCCAGCCTGGGGGAGACCCAGTACTTC	CASLGETQYF	TRBV10-2	TRBJ2-5	p1531	ALW		YES	p1531_ALW
TGTGCCAGCAGCCACGGACAGGACGCGAACACTGAAGCTTTCTTT	CASSHGQDANTEAFF	TRBV4-2	TRBJ1-1	p1531	ALW		YES	p1531_ALW
TGTGCCAGCAGCGTTCCCGTAGCGGGGGGGCCCGGTGAGCAGTTCTTC	CASSVPVAGGPGEQFF	TRBV9	TRBJ2-1	p1531	ALW		YES	p1531_ALW
TGTGCCAGCAGCTCCGGTTGGCCCTATGGCTACACCTTC	CASSSGWPYGYTF	TRBV27	TRBJ1-2	p1531	ALW		YES	p1531_ALW
TGTGCCAGCAGTCCTGGACAGGAGGAGTTCTTC	CASSPGQEEFF	TRBV6-2	TRBJ2-1	p1531	ALW		YES	p1531_ALW
TGTGCCAGCAGTTACCTACTACAGGGTTCCTACGAGCAGTACTTC	CASSYLLQGSYEQYF	TRBV6-5	TRBJ2-7	p1531	ALW		YES	p1531_ALW
TGTGCCAGCAGTTACGTGACAGGGGCGAACACTGAAGCTTTCTTT	CASSYVTGANTEAFF	TRBV6-6	TRBJ1-1	p1531	ALW		YES	p1531_ALW
TGCAGTGCTAGAGGGCCCGTCGGCCGACCTACCTACAATGAGCAGTTCTTC	CSARGPVGRPTYNEQFF	TRBV20-1	TRBJ2-1	p1531	MEV		YES	p1531_MEV
TGCGCCAGCAGCCAAGATCGGGGGGTTTTGTCCTACGAGCAGTACTTC	CASSQDRGVLSYEQYF	TRBV4-3	TRBJ2-7	p1531	MEV		YES	p1531_MEV
TGTGCCAGCAGCTACCCAACCACCACCGGGGAGCTGTTTTTT	CASSYPTTTGELFF	TRBV7-8	TRBJ2-2	p1531	MEV		YES	p1531_MEV
TGTGCCAGCAGCTTAGGGCCGTTGACTAGCGGGGGATATACGCAGTATTTT	CASSLGPLTSGGYTQYF	TRBV7-2	TRBJ2-3	p1531	MEV		YES	p1531_MEV
TGTGCCAGCAGCTTGTACGTGACTAGAGGGGAGGCCGCCTTGGATGAGCAGTTCTTC	CASSLYVTRGEAALDEQFF	TRBV5-6	TRBJ2-1	p1531	MEV		YES	p1531_MEV
TGTGCCAGCAGTTACGAGGGGGAAAGATACACTGAAGCTTTCTTT	CASSYEGERYTEAFF	TRBV6-5	TRBJ1-1	p1531	MEV		YES	p1531_MEV
TGTGCCAGCAGTTTATATGCTGGGGCGAACACTGAAGCTTTCTTT	CASSLYAGANTEAFF	TRBV27	TRBJ1-1	p1531	MEV		YES	p1531_MEV
TGCAGCGTTGGAAACACCGTTTTCGACGAGCAGTACTTC	CSVGNTVFDEQYF	TRBV29-1	TRBJ2-7	p005	LLY	YES		p005_LLY
TGCAGTGCTAGCGGCCGAGGGGACGGACCAACCTACGAGCAGTACTTC	CSASGRGDGPTYEQYF	TRBV20-1	TRBJ2-7	p005	LLY	YES		p005_LLY
TGCGCCAGCAGCTTGACTAGCGGGGGGCCTACTTCAGATACGCAGTATTTT	CASSLTSGGPTSDTQYF	TRBV5-1	TRBJ2-3	p005	LLY	YES		p005_LLY
TGTGCCACCATCACTTCTCGCGGACTAGCGGGTGCAGATACGCAGTATTTT	CATITSRGLAGADTQYF	TRBV24-1	TRBJ2-3	p005	LLY	YES		p005_LLY
TGTGCCAGCACCACCCCGGTTACGGAGAGGTACAATGAGCAGTTCTTC	CASTTPVTERYNEQFF	TRBV28	TRBJ2-1	p005	LLY	YES		p005_LLY
TGTGCCAGCACCACTAGCCGGGGGGCCATCAGCACAGATACGCAGTATTTT	CASTTSRGAISTDTQYF	TRBV12-3	TRBJ2-3	p005	LLY	YES		p005_LLY
TGTGCCAGCAGCATTAGCGGGAGCACTGAAGCTTTCTTT	CASSISGSTEAFF	TRBV11-2	TRBJ1-1	p005	LLY	YES		p005_LLY
TGTGCCAGCAGCCAAGGGACAGGGGGCGCGAACGAGCAGTACTTC	CASSQGTGGANEQYF	TRBV4-2	TRBJ2-7	p005	LLY	YES		p005_LLY
TGTGCCAGCAGCCTAGCTGGAAGCACTGAAGCTTTCTTT	CASSLAGSTEAFF	TRBV9	TRBJ1-1	p005	LLY	YES		p005_LLY
TGTGCCAGCAGCCTGACTAGCGGGGGCCCGGTCACAGATACGCAGTATTTT	CASSLTSGGPVTDTQYF	TRBV5-5	TRBJ2-3	p005	LLY	YES		p005_LLY
TGTGCCAGCAGCCTGTCGGGGAGCACTGAAGCTTTCTTT	CASSLSGSTEAFF	TRBV11-2	TRBJ1-1	p005	LLY	YES		p005_LLY
TGTGCCAGCAGCGGCCGTGGGCATGAGGTCTACAATGAGCAGTTCTTC	CASSGRGHEVYNEQFF	TRBV9	TRBJ2-1	p005	LLY	YES		p005_LLY
TGTGCCAGCAGCGTAGCAGGGAGCACTGAAGCTTTCTTT	CASSVAGSTEAFF	TRBV9	TRBJ1-1	p005	LLY	YES		p005_LLY
TGTGCCAGCAGCGTAGCCGGGTCCACTGAAGCTTTCTTT	CASSVAGSTEAFF	TRBV9	TRBJ1-1	p005	LLY	YES		p005_LLY
TGTGCCAGCAGCTTAGGAGGGACTGAAGCTTTCTTT	CASSLGGTEAFF	TRBV11-2	TRBJ1-1	p005	LLY	YES		p005_LLY
TGTGCCAGCAGCTTAGGAGGGAGCACTGAAGCTTTCTTT	CASSLGGSTEAFF	TRBV11-2	TRBJ1-1	p005	LLY	YES		p005_LLY
TGTGCCAGCAGCTTAGGCGGGTCGGAAGCTTTCTTT	CASSLGGSEAFF	TRBV11-3	TRBJ1-1	p005	LLY	YES		p005_LLY
TGTGCCAGCAGCTTAGGGGCAGGGGGCAACGTCCTGACTTTC	CASSLGAGGNVLTF	TRBV11-2	TRBJ2-6	p005	LLY	YES		p005_LLY
TGTGCCAGCAGCTTAGGGGGAACTGAAGCTTTCTTT	CASSLGGTEAFF	TRBV11-3	TRBJ1-1	p005	LLY	YES		p005_LLY
TGTGCCAGCAGCTTAGGTTCCACTGAAGCTTTCTTT	CASSLGSTEAFF	TRBV11-3	TRBJ1-1	p005	LLY	YES		p005_LLY
TGTGCCAGCAGCTTGGGTGGCACTGAAGCTTTCTTT	CASSLGGTEAFF	TRBV11-3	TRBJ1-1	p005	LLY	YES		p005_LLY
TGTGCCAGCAGTTACTCAATACCAGCCACTGAAGCTTTCTTT	CASSYSIPATEAFF	TRBV6-5	TRBJ1-1	p005	LLY	YES		p005_LLY
TGTGCCAGCGTCTCAGTAGCGACTAATGAAAAACTGTTTTTT	CASVSVATNEKLFF	TRBV28	TRBJ1-4	p005	LLY	YES		p005_LLY
TGTGCCAGTAGTGGAACTTCGGGACAGGGGTCTAATGAGCAGTTCTTC	CASSGTSGQGSNEQFF	TRBV19	TRBJ2-1	p005	LLY	YES		p005_LLY
TGTGCCAGCAGTTACACAGGTTCTGATGGCTACACCTTC	CASSYTGSDGYTF	TRBV6-2	TRBJ1-2	p005	LLY		YES	p005_LLY
TGTGCCAGCAGTTATGAGGGATCCACTGAAGCTTTCTTT	CASSYEGSTEAFF	TRBV12-3	TRBJ1-1	p005	LLY		YES	p005_LLY
TGCAGTGCTAGAGGGACGGAAGTTCCAGATACGCAGTATTTT	CSARGTEVPDTQYF	TRBV20-1	TRBJ2-3	p1535	LLY	YES		p1535_LLY
TGTGCCAGCAGCAAAAAAACAGGACAAGGGAGCCGTAATGAAAAACTGTTTTTT	CASSKKTGQGSRNEKLFF	TRBV21-1	TRBJ1-4	p1535	LLY	YES		p1535_LLY
TGTGCCAGCAGCGCAGGGACAGGGGGCACTGAAGCTTTCTTT	CASSAGTGGTEAFF	TRBV11-2	TRBJ1-1	p1535	LLY	YES		p1535_LLY
TGTGCCAGCAGCGTGGCAGGAAGCACTGAAGCTTTCTTT	CASSVAGSTEAFF	TRBV9	TRBJ1-1	p1535	LLY	YES		p1535_LLY
TGTGCCAGCAGCTTAGGAGGATCCACTGAAGCTTTCTTT	CASSLGGSTEAFF	TRBV11-2	TRBJ1-1	p1535	LLY	YES		p1535_LLY
TGTGCCAGCAGCTTAGGAGGCGCTGAAGCTTTCTTT	CASSLGGAEAFF	TRBV11-3	TRBJ1-1	p1535	LLY	YES		p1535_LLY
TGTGCCAGCAGCTTAGGAGGGGCTGAAGCTTTCTTT	CASSLGGAEAFF	TRBV11-3	TRBJ1-1	p1535	LLY	YES	YES	p1535_LLY
TGTGCCAGCAGCTTAGGATCAGGGGGGACTGAAGCTTTCTTT	CASSLGSGGTEAFF	TRBV11-2	TRBJ1-1	p1535	LLY	YES		p1535_LLY
TGTGCCAGCAGCTTAGGGGGGACTGAAGCTTTCTTT	CASSLGGTEAFF	TRBV11-3	TRBJ1-1	p1535	LLY	YES		p1535_LLY
TGTGCCAGCAGCTTAGGGGGGGCTGAAGCTTTCTTT	CASSLGGAEAFF	TRBV11-3	TRBJ1-1	p1535	LLY	YES	YES	p1535_LLY
TGTGCCAGCAGCTTAGGGGGGTCCACTGAAGCTTTCTTT	CASSLGGSTEAFF	TRBV11-2	TRBJ1-1	p1535	LLY	YES		p1535_LLY
TGTGCCAGCAGCTTAGGGGGTAGCACTGAAGCTTTCTTT	CASSLGGSTEAFF	TRBV11-2	TRBJ1-1	p1535	LLY	YES		p1535_LLY
TGTGCCAGCAGCTTAGGTGGGGAAGGAGCTTTCTTT	CASSLGGEGAFF	TRBV11-2	TRBJ1-1	p1535	LLY	YES		p1535_LLY
TGTGCCAGCAGCTTAGGTGGGGCTGAAGCTTTCTTT	CASSLGGAEAFF	TRBV11-3	TRBJ1-1	p1535	LLY	YES	YES	p1535_LLY
TGTGCCAGCAGCTTAGTTGAGGCGGGGGGCTGGGACACTGAAGCTTTCTTT	CASSLVEAGGWDTEAFF	TRBV7-6	TRBJ1-1	p1535	LLY	YES		p1535_LLY
TGTGCCAGCAGCTTATCAGGGTCCACTGAAGCTTTCTTT	CASSLSGSTEAFF	TRBV11-2	TRBJ1-1	p1535	LLY	YES		p1535_LLY
TGTGCCAGCAGCTTGGGAGGGGTTGAAGCTTTCTTT	CASSLGGVEAFF	TRBV11-2	TRBJ1-1	p1535	LLY	YES	YES	p1535_LLY
TGTGCCAGCAGCTTGGGGGGGACTGAAGCTTTCTTT	CASSLGGTEAFF	TRBV11-2	TRBJ1-1	p1535	LLY	YES		p1535_LLY
TGTGCCAGCAGCTTGGGGGGGTCTGAAGCTTTCTTT	CASSLGGSEAFF	TRBV11-3	TRBJ1-1	p1535	LLY	YES		p1535_LLY
TGTGCCAGCAGCTTTGGTACAGGTGGAACTGAAGCTTTCTTT	CASSFGTGGTEAFF	TRBV7-9	TRBJ1-1	p1535	LLY	YES		p1535_LLY
TGTGCCAGCAGTCCACCGGGACAGCCCTACGAGCAGTACTTC	CASSPPGQPYEQYF	TRBV27	TRBJ2-7	p1535	LLY	YES		p1535_LLY
TGTGCCAGCAGTTTAGAGGCGGGAGGGAGGGAGCAGTACTTC	CASSLEAGGREQYF	TRBV27	TRBJ2-7	p1535	LLY	YES		p1535_LLY
TGTGCCAGCAGCCAACCCGTGGAAAGGGTAAATTCACCCCTCCACTTT	CASSQPVERVNSPLHF	TRBV7-8	TRBJ1-6	p1535	LLY		YES	p1535_LLY
TGTGCCAGCAGCTTAGGGTCGGGGGGGAATGAAGCTTTCTTT	CASSLGSGGNEAFF	TRBV11-2	TRBJ1-1	p1535	LLY		YES	p1535_LLY
TGTGCCAGCAGCTTATCGGGGAGCACTGAAGCTTTCTTT	CASSLSGSTEAFF	TRBV11-2	TRBJ1-1	p1535	LLY		YES	p1535_LLY
TGTGCCAGCAGCTTGGGGGGCGCTGAAGCTTTCTTT	CASSLGGAEAFF	TRBV11-3	TRBJ1-1	p1535	LLY		YES	p1535_LLY
TGTGCCAGCAGCTTGTCCGGGAGCACTGAAGCTTTCTTT	CASSLSGSTEAFF	TRBV11-2	TRBJ1-1	p1535	LLY		YES	p1535_LLY
TGCAGTGCTAGGGGGCCAGGCTTGGTCCACACTAATGAAAAACTGTTTTTT	CSARGPGLVHTNEKLFF	TRBV20-1	TRBJ1-4	p1507	LLY	YES		p1507_LLY
TGTGCCAGCAGCCTCGCCGGGTCCACTGAAGCTTTCTTT	CASSLAGSTEAFF	TRBV11-2	TRBJ1-1	p1507	LLY	YES		p1507_LLY
TGTGCCAGCAGCTTAGGAACAGGGAGTACTGAAGCTTTCTTT	CASSLGTGSTEAFF	TRBV11-2	TRBJ1-1	p1507	LLY	YES		p1507_LLY
TGTGCCAGCAGCTTAGGATCGGGTGGGACTGAAGCTTTCTTT	CASSLGSGGTEAFF	TRBV11-2	TRBJ1-1	p1507	LLY	YES		p1507_LLY
TGTGCCAGCAGCTTAGGGGGCACTGAAGCTTTCTTT	CASSLGGTEAFF	TRBV11-3	TRBJ1-1	p1507	LLY	YES		p1507_LLY
TGTGCCAGCAGCTTCGGTGGGGCTGAAGCTTTCTTT	CASSFGGAEAFF	TRBV11-3	TRBJ1-1	p1507	LLY	YES		p1507_LLY
TGTGCCAGCAGCTTGGGAGGCAGCACTGAAGCTTTCTTT	CASSLGGSTEAFF	TRBV11-1	TRBJ1-1	p1507	LLY	YES		p1507_LLY
TGTGCCAGCAGTGAAGCAGGTAGCGGGGGGTGGCAGTTCTTC	CASSEAGSGGWQFF	TRBV6-1	TRBJ2-1	p1507	LLY	YES		p1507_LLY
TGTGCCAGTAGTATACCGGACAGGGTCCACTCTGGGGCCAACGTCCTGACTTTC	CASSIPDRVHSGANVLTF	TRBV19	TRBJ2-6	p1507	LLY	YES		p1507_LLY
TGTGCCAGCAGCTTGGGGGGGACTGAAGCTTTCTTT	CASSLGGTEAFF	TRBV11-2	TRBJ1-1	p1507	LLY		YES	p1507_LLY
TGTGCCATCAGTGGTTCGGTTCGAGGCCGCACAGATACGCAGTATTTT	CAISGSVRGRTDTQYF	TRBV10-3	TRBJ2-3	p1507	LLY		YES	p1507_LLY
TGTGCCACCGGGGGGAGCGGGTACGGAAGAACAGATACGCAGTATTTT	CATGGSGYGRTDTQYF	TRBV10-3	TRBJ2-3	p1531	LLY	YES		p1531_LLY
TGTGCCAGCAGCTTAGATTCCAGTTTAGGCTATGGCTACACCTTC	CASSLDSSLGYGYTF	TRBV11-2	TRBJ1-2	p1531	LLY	YES		p1531_LLY
TGTGCCAGCAGCTTAGGAGGCACTGAAGCTTTCTTT	CASSLGGTEAFF	TRBV11-3	TRBJ1-1	p1531	LLY	YES		p1531_LLY
TGTGCCAGCAGCTTAGGCGGAGCCGAAGCTTTCTTT	CASSLGGAEAFF	TRBV11-3	TRBJ1-1	p1531	LLY	YES		p1531_LLY
TGTGCCAGCAGCTTAGGGACAGGGGGCACTGAAGCTTTCTTT	CASSLGTGGTEAFF	TRBV11-2	TRBJ1-1	p1531	LLY	YES		p1531_LLY
TGTGCCAGCAGCTTGGGGGGCACTGAAGCTTTCTTT	CASSLGGTEAFF	TRBV11-3	TRBJ1-1	p1531	LLY	YES		p1531_LLY
TGTGCCAGCAGCTTGGGGGGGGCTGAAGCTTTCTTT	CASSLGGAEAFF	TRBV11-3	TRBJ1-1	p1531	LLY	YES		p1531_LLY
TGTGCCAGCTCACCAAGGGAATCCGGGGAGACCCAGTACTTC	CASSPRESGETQYF	TRBV18	TRBJ2-5	p1531	LLY	YES		p1531_LLY
TGTGCCACCAGCAGAGATCTAGGACTGTACAATGAGCAGTTCTTC	CATSRDLGLYNEQFF	TRBV15	TRBJ2-1	p1535	RLQ	YES		p1535_RLQ
TGTGCCAGCAGCCAAGACTTACAGGGGCCTGATGAAAAACTGTTTTTT	CASSQDLQGPDEKLFF	TRBV4-2	TRBJ1-4	p1535	RLQ	YES		p1535_RLQ
TGTGCCAGCAGCTATAGCGGGGGGAACACTGAAGCTTTCTTT	CASSYSGGNTEAFF	TRBV11-1	TRBJ1-1	p1535	RLQ	YES		p1535_RLQ
TGTGCCAGTACGACTAGCGGGAGTAACTACAATGAGCAGTTCTTC	CASTTSGSNYNEQFF	TRBV19	TRBJ2-1	p1535	RLQ	YES		p1535_RLQ
TGTGCCTGGAGCGCAGGGGTTACGATGAACACTGAAGCTTTCTTT	CAWSAGVTMNTEAFF	TRBV30	TRBJ1-1	p1535	RLQ	YES		p1535_RLQ
TGTGCCTGGAGTTTAGGTAACAGCATCGAGCTTAACTATGGCTACACCTTC	CAWSLGNSIELNYGYTF	TRBV30	TRBJ1-2	p1535	RLQ	YES		p1535_RLQ
TGCAGCGTCCTCGGACTAGCGGAACTTCGCACAGATACGCAGTATTTT	CSVLGLAELRTDTQYF	TRBV29-1	TRBJ2-3	p1507	KCY	YES		p1507_KCY
TGCGCCAGCAGCCCTGACAGGGTTAAGGACAATGAGCAGTTCTTC	CASSPDRVKDNEQFF	TRBV5-1	TRBJ2-1	p1507	KCY	YES		p1507_KCY
TGCGCCAGCAGCTTGCCGGGACAGGGGTCAGAGCAGTACTTC	CASSLPGQGSEQYF	TRBV5-1	TRBJ2-7	p1507	KCY	YES		p1507_KCY
TGCGCCAGCAGTGATTCCGGGCAGGGATCACCCCTCCACTTT	CASSDSGQGSPLHF	TRBV5-1	TRBJ1-6	p1507	KCY	YES		p1507_KCY
TGTGCCAGCAGCCAAGAAGAGCGGGGGGGCAGCACAGATACGCAGTATTTT	CASSQEERGGSTDTQYF	TRBV4-2	TRBJ2-3	p1507	KCY	YES		p1507_KCY
TGTGCCAGCAGCCAAGAGATCAGGGGGGCCGGATTAAATGAGCAGTTCTTC	CASSQEIRGAGLNEQFF	TRBV4-2	TRBJ2-1	p1507	KCY	YES		p1507_KCY
TGTGCCAGCAGCCAAGAGGCCGCGGCTAGCACAGATACGCAGTATTTT	CASSQEAAASTDTQYF	TRBV4-2	TRBJ2-3	p1507	KCY	YES		p1507_KCY
TGTGCCAGCAGCCAAGAGTGGGGAGACTCCTACAATGAGCAGTTCTTC	CASSQEWGDSYNEQFF	TRBV4-2	TRBJ2-1	p1507	KCY	YES		p1507_KCY
TGTGCCAGCAGCCACCCCACAGGGTATGGCTACACCTTC	CASSHPTGYGYTF	TRBV3-1	TRBJ1-2	p1507	KCY	YES		p1507_KCY
TGTGCCAGCAGCCCAACGACAGGGAAAGAGACCCAGTACTTC	CASSPTTGKETQYF	TRBV12-3	TRBJ2-5	p1507	KCY	YES		p1507_KCY
TGTGCCAGCAGCCTCTCCCCGTCCGGCGGCTATGGCTACACCTTC	CASSLSPSGGYGYTF	TRBV5-5	TRBJ1-2	p1507	KCY	YES		p1507_KCY
TGTGCCAGCAGCGCCTACTCGGGGGTAAAGAACACCGGGGAGCTGTTTTTT	CASSAYSGVKNTGELFF	TRBV9	TRBJ2-2	p1507	KCY	YES		p1507_KCY
TGTGCCAGCAGCGCCTGGGGGACAGTCTATGGCTACACCTTC	CASSAWGTVYGYTF	TRBV9	TRBJ1-2	p1507	KCY	YES		p1507_KCY
TGTGCCAGCAGCGCGAAGGGAGGGGGGGGTTCACCCCTCCACTTT	CASSAKGGGGSPLHF	TRBV9	TRBJ1-6	p1507	KCY	YES		p1507_KCY
TGTGCCAGCAGCGGGTGGGGGGGCACCGGGGAGCTGTTTTTT	CASSGWGGTGELFF	TRBV9	TRBJ2-2	p1507	KCY	YES		p1507_KCY
TGTGCCAGCAGCGTTGACAGGCCTAGGGACGGGGAGCTGTTTTTT	CASSVDRPRDGELFF	TRBV9	TRBJ2-2	p1507	KCY	YES		p1507_KCY
TGTGCCAGCAGCTTGAGACGTTCGGACAGAGCTGCTTGGGGCAATCAGCCCCAGCATTTT	CASSLRRSDRAAWGNQPQHF	TRBV5-5	TRBJ1-5	p1507	KCY	YES		p1507_KCY
TGTGCCAGCAGCTTGGCACTGATAAATGAGCAGTTCTTC	CASSLALINEQFF	TRBV5-5	TRBJ2-1	p1507	KCY	YES		p1507_KCY
TGTGCCAGCAGTGAATATGGGACAGCCAAAGGCGGTTCGCCCCTCCACTTT	CASSEYGTAKGGSPLHF	TRBV9	TRBJ1-6	p1507	KCY	YES		p1507_KCY
TGTGCCAGCAGTTACTATAGCGGGGGAACAAACACCGGGGAGCTGTTTTTT	CASSYYSGGTNTGELFF	TRBV6-5	TRBJ2-2	p1507	KCY	YES		p1507_KCY
TGTGCCAGCAGTTCGGACAGCTACGAGCAGTACTTC	CASSSDSYEQYF	TRBV6-2	TRBJ2-7	p1507	KCY	YES		p1507_KCY
TGTGCCAGCAGTTCTCCCGGGACGAACTACAATGAGCAGTTCTTC	CASSSPGTNYNEQFF	TRBV12-3	TRBJ2-1	p1507	KCY	YES		p1507_KCY
TGTGCCAGCAGTTTAGCGCCCGGCAGGGGGGCTTTCTTT	CASSLAPGRGAFF	TRBV12-3	TRBJ1-1	p1507	KCY	YES		p1507_KCY
TGTGCCAGCAGTTTGGGTGTCAGGGGTGGGGATCAGCCCCAGCATTTT	CASSLGVRGGDQPQHF	TRBV2	TRBJ1-5	p1507	KCY	YES		p1507_KCY
TGTGCCTGGAGTGTAACGGCCAGGCAAGAAGCTTTCTTT	CAWSVTARQEAFF	TRBV30	TRBJ1-1	p1507	KCY	YES		p1507_KCY
TGTGCCAGCAGTGAACAGGACAGGCGCTATGGCTACACCTTC	CASSEQDRRYGYTF	TRBV25-1	TRBJ1-2	p1507	KCY		YES	p1507_KCY
TGCGCCAGCAGCCCACGGACTAGCGGGGGGGCGAGCCAAGAGACCCAGTACTTC	CASSPRTSGGASQETQYF	TRBV4-3	TRBJ2-5	p1491	KCY	YES		p1491_KCY
TGCGCCAGCAGCCCCAAAAAGGCCACTGAAGCTTTCTTT	CASSPKKATEAFF	TRBV4-3	TRBJ1-1	p1491	KCY	YES		p1491_KCY
TGCGCCAGCAGCTTGACGGGGCAGGGGCAGCCCCAGCATTTT	CASSLTGQGQPQHF	TRBV5-1	TRBJ1-5	p1491	KCY	YES		p1491_KCY
TGTGCCAGCACCGATAGGCAGGGATACGCTAAGAGGGGCTACACCTTC	CASTDRQGYAKRGYTF	TRBV6-5	TRBJ1-2	p1491	KCY	YES		p1491_KCY
TGTGCCAGCAGAGGACCGGGACTAAAACCCTACAATGAGCAGTTCTTC	CASRGPGLKPYNEQFF	TRBV12-3	TRBJ2-1	p1491	KCY	YES		p1491_KCY
TGTGCCAGCAGCCAAGAAGGGACAGGGGGCAGATACGAGCAGTACTTC	CASSQEGTGGRYEQYF	TRBV4-2	TRBJ2-7	p1491	KCY	YES	YES	p1491_KCY
TGTGCCAGCAGCCTTGACGAGCAGTACTTC	CASSLDEQYF	TRBV7-3	TRBJ2-7	p1491	KCY	YES		p1491_KCY
TGTGCCAGCAGCGAGCACGGGGGAAATCAGCCCCAGCATTTT	CASSEHGGNQPQHF	TRBV9	TRBJ1-5	p1491	KCY	YES		p1491_KCY
TGTGCCAGCAGCGCCTGGGGGGGTACTCAGCCCCAGCATTTT	CASSAWGGTQPQHF	TRBV9	TRBJ1-5	p1491	KCY	YES		p1491_KCY
TGTGCCAGCAGCGTAGAGGCGGGGAGTAGGACCGGGGAGCTGTTTTTT	CASSVEAGSRTGELFF	TRBV9	TRBJ2-2	p1491	KCY	YES	YES	p1491_KCY
TGTGCCAGCAGCGTATACCCGGGACTTAACTATGGCTACACCTTC	CASSVYPGLNYGYTF	TRBV9	TRBJ1-2	p1491	KCY	YES		p1491_KCY
TGTGCCAGCAGCTATTCCCCCGGGACAGGGTACGGCTACACCTTC	CASSYSPGTGYGYTF	TRBV5-5	TRBJ1-2	p1491	KCY	YES		p1491_KCY
TGTGCCAGCAGTCCTTACCGTCCGGGCAAGGGGACTGAAGCTTTCTTT	CASSPYRPGKGTEAFF	TRBV27	TRBJ1-1	p1491	KCY	YES		p1491_KCY
TGTGCCAGCAGTGGCCGGAACGAGCAGTTCTTC	CASSGRNEQFF	TRBV25-1	TRBJ2-1	p1491	KCY	YES		p1491_KCY
TGTGCCAGCAGTTACGGCCCTCGAGGCGGGGAGCTGTTTTTT	CASSYGPRGGELFF	TRBV6-5	TRBJ2-2	p1491	KCY	YES		p1491_KCY
TGTGCCAGCAGTTCCTACATGGCCGAGCAGTACTTC	CASSSYMAEQYF	TRBV12-3	TRBJ2-7	p1491	KCY	YES		p1491_KCY
TGTGCCAGCTGTAGGGAACACAGCACAGATACGCAGTATTTT	CASCREHSTDTQYF	TRBV12-3	TRBJ2-3	p1491	KCY	YES		p1491_KCY
TGTGCCAGCAGCCAAGAGTTTAGGGGGGCAGAGACCCAGTACTTC	CASSQEFRGAETQYF	TRBV4-2	TRBJ2-5	p1491	KCY		YES	p1491_KCY
TGTGCCAGCAGCTTAAACAGGGCCGGCGAGCAGTACTTC	CASSLNRAGEQYF	TRBV11-2	TRBJ2-7	p1491	KCY		YES	p1491_KCY
TGCAGTGCTAGAGATGCGGACAGGGGGCAAGATACGCAGTATTTT	CSARDADRGQDTQYF	TRBV20-1	TRBJ2-3	p1562	KCY	YES		p1562_KCY
TGCGCCAGCAGCCAAGATCCCTACAGGGGGGGTTACAATGAGCAGTTCTTC	CASSQDPYRGGYNEQFF	TRBV4-3	TRBJ2-1	p1562	KCY	YES		p1562_KCY
TGCGCCAGCAGCCAAGATCCGGCGGGACGCGAGCAGTACTTC	CASSQDPAGREQYF	TRBV4-3	TRBJ2-7	p1562	KCY	YES		p1562_KCY
TGCGCCAGCAGCTTGGACAGGCCGAGCACAGATACGCAGTATTTT	CASSLDRPSTDTQYF	TRBV5-1	TRBJ2-3	p1562	KCY	YES	YES	p1562_KCY
TGTGCCACCAGTGATTCCCGACAGGGGGGGAAGACCCAGTACTTC	CATSDSRQGGKTQYF	TRBV24-1	TRBJ2-5	p1562	KCY	YES		p1562_KCY
TGTGCCAGCAGACCCAGCGGGGGAAGGTCCTACGAGCAGTACTTC	CASRPSGGRSYEQYF	TRBV28	TRBJ2-7	p1562	KCY	YES		p1562_KCY
TGTGCCAGCAGCCAAGAAAAGGTAATCCCCGAAGCTTTCTTT	CASSQEKVIPEAFF	TRBV4-2	TRBJ1-1	p1562	KCY	YES		p1562_KCY
TGTGCCAGCAGCCAAGAGCAGCGGGGGGGCCCCTACAATGAGCAGTTCTTC	CASSQEQRGGPYNEQFF	TRBV4-2	TRBJ2-1	p1562	KCY	YES		p1562_KCY
TGTGCCAGCAGCCAAGAGGCTGTGGGGCTACGATATGGCTACACCTTC	CASSQEAVGLRYGYTF	TRBV4-2	TRBJ1-2	p1562	KCY	YES		p1562_KCY
TGTGCCAGCAGCCAAGAGTTGCGACTTATCATCCCCGGGGAGCTGTTTTTT	CASSQELRLIIPGELFF	TRBV4-2	TRBJ2-2	p1562	KCY	YES		p1562_KCY
TGTGCCAGCAGCCATAGCGGGAGTGTCTCCTACGAGCAGTACTTC	CASSHSGSVSYEQYF	TRBV6-2	TRBJ2-7	p1562	KCY	YES		p1562_KCY
TGTGCCAGCAGCCCATGGGGGGGGACCGGGGAGCTGTTTTTT	CASSPWGGTGELFF	TRBV9	TRBJ2-2	p1562	KCY	YES		p1562_KCY
TGTGCCAGCAGCCCCTCCGCGGGGGCTAGCTATGGCTACACCTTC	CASSPSAGASYGYTF	TRBV5-5	TRBJ1-2	p1562	KCY	YES		p1562_KCY
TGTGCCAGCAGCGCCGGGACAGGGAGTGTTAACTATGGCTACACCTTC	CASSAGTGSVNYGYTF	TRBV27	TRBJ1-2	p1562	KCY	YES		p1562_KCY
TGTGCCAGCAGCTCATCCGTCGGGACAGCATGGGAGTACTTC	CASSSSVGTAWEYF	TRBV5-5	TRBJ2-7	p1562	KCY	YES		p1562_KCY
TGTGCCAGCAGCTGGAGTCCCGGGACAGGGGGAGGCTACACCTTC	CASSWSPGTGGGYTF	TRBV5-5	TRBJ1-2	p1562	KCY	YES	YES	p1562_KCY
TGTGCCAGCAGCTTCGGCGGGATGGACGAGCAGTACTTC	CASSFGGMDEQYF	TRBV7-9	TRBJ2-7	p1562	KCY	YES		p1562_KCY
TGTGCCAGCAGGTCCGAGAACTACCCCTCCTACAATGAGCAGTTCTTC	CASRSENYPSYNEQFF	TRBV25-1	TRBJ2-1	p1562	KCY	YES		p1562_KCY
TGTGCCAGCAGTGAATATAGAGGGGGCGATGAGCAGTTCTTC	CASSEYRGGDEQFF	TRBV25-1	TRBJ2-1	p1562	KCY	YES		p1562_KCY
TGTGCCAGCAGTGGGGGTACGGCTAGAGGAGATACGCAGTATTTT	CASSGGTARGDTQYF	TRBV25-1	TRBJ2-3	p1562	KCY	YES		p1562_KCY
TGTGCCAGCAGTTTTATGGGACAGACCCACGAGCAGTACTTC	CASSFMGQTHEQYF	TRBV28	TRBJ2-7	p1562	KCY	YES		p1562_KCY
TGTGCCAGCAGTTTTTCCGGGGAGCAGTTCTTC	CASSFSGEQFF	TRBV12-3	TRBJ2-1	p1562	KCY	YES	YES	p1562_KCY
TGTGCCAGCTCCCCTTGGGGGACAGCCTACGAGCAGTACTTC	CASSPWGTAYEQYF	TRBV9	TRBJ2-7	p1562	KCY	YES		p1562_KCY
TGCAGCGTTGAGATGAGGGGGGGACCCTACGAGCAGTACTTC	CSVEMRGGPYEQYF	TRBV29-1	TRBJ2-7	p1562	KCY		YES	p1562_KCY
TGCGCCAGCAGCCAGCTTCATGGGCGGGGGGACAATGAGCAGTTCTTC	CASSQLHGRGDNEQFF	TRBV4-3	TRBJ2-1	p1562	KCY		YES	p1562_KCY
TGCGCCAGCAGCCCTGACCCCGGACCTCGCCCGGGTGAAAAACTGTTTTTT	CASSPDPGPRPGEKLFF	TRBV4-3	TRBJ1-4	p1562	KCY		YES	p1562_KCY
TGTGCCAGCACCATTACCCCGACTAGGAATGAGCAGTTCTTC	CASTITPTRNEQFF	TRBV28	TRBJ2-1	p1562	KCY		YES	p1562_KCY
TGTGCCAGCACCCCAGGGACCTACAATGAGCAGTTCTTC	CASTPGTYNEQFF	TRBV7-2	TRBJ2-1	p1562	KCY		YES	p1562_KCY
TGTGCCAGCAGCCAATTGGGGGGGGGTGAGCAGTTCTTC	CASSQLGGGEQFF	TRBV27	TRBJ2-1	p1562	KCY		YES	p1562_KCY
TGTGCCAGCAGCCCACTTCGAACTAAACTGAAGAACACTGAAGCTTTCTTT	CASSPLRTKLKNTEAFF	TRBV6-5	TRBJ1-1	p1562	KCY		YES	p1562_KCY
TGTGCCAGCAGCGCCTACGGGGGCGCAGATACGCAGTATTTT	CASSAYGGADTQYF	TRBV9	TRBJ2-3	p1562	KCY		YES	p1562_KCY
TGTGCCAGCAGCTATTCACCGGGACAGGGGGGCTATGGCTACACCTTC	CASSYSPGQGGYGYTF	TRBV5-5	TRBJ1-2	p1562	KCY		YES	p1562_KCY
TGTGCCAGCAGCTCCGAACTCCGTCCGGGCAATCAGCCCCAGCATTTT	CASSSELRPGNQPQHF	TRBV5-5	TRBJ1-5	p1562	KCY		YES	p1562_KCY
TGTGCCAGCAGCTGGGGACCTTCAGGGAGCTACGAGCAGTACTTC	CASSWGPSGSYEQYF	TRBV5-5	TRBJ2-7	p1562	KCY		YES	p1562_KCY
TGTGCCAGCAGCTTAGAACGCCGGGCTTACTATGGCTACACCTTC	CASSLERRAYYGYTF	TRBV11-2	TRBJ1-2	p1562	KCY		YES	p1562_KCY
TGTGCCAGCAGCTTCAGGGGGTTGGGTTCGAACACCGGGGAGCTGTTTTTT	CASSFRGLGSNTGELFF	TRBV9	TRBJ2-2	p1562	KCY		YES	p1562_KCY
TGTGCCAGCAGCTTGAGTCCAGGGGTCGGCTATGGCTACACCTTC	CASSLSPGVGYGYTF	TRBV5-5	TRBJ1-2	p1562	KCY		YES	p1562_KCY
TGTGCCAGCAGCTTTACCCCCTCCGGCAGCTACGAGCAGTACTTC	CASSFTPSGSYEQYF	TRBV5-5	TRBJ2-7	p1562	KCY		YES	p1562_KCY
TGTGCCAGCAGTGAATATGGCCAGCCGCGGGAAAAACTGTTTTTT	CASSEYGQPREKLFF	TRBV25-1	TRBJ1-4	p1562	KCY		YES	p1562_KCY
TGTGCCAGCAGTGAATTTGGGCAGCCCCAAGAGACCCAGTACTTC	CASSEFGQPQETQYF	TRBV25-1	TRBJ2-5	p1562	KCY		YES	p1562_KCY
TGTGCCAGCAGTTCGGGGCCGGGGGGTCAGCCCCAGCATTTT	CASSSGPGGQPQHF	TRBV5-5	TRBJ1-5	p1562	KCY		YES	p1562_KCY
TGTGCCAGCAGTTTAAAACAGGGAGGGACTGAAGCTTTCTTT	CASSLKQGGTEAFF	TRBV28	TRBJ1-1	p1562	KCY		YES	p1562_KCY
TGTGCCAGCAGTTTAAGGGGGAATCAGCCCCAGCATTTT	CASSLRGNQPQHF	TRBV28	TRBJ1-5	p1562	KCY		YES	p1562_KCY
TGTGCCAGCAGTTTAATCGCATCTGGCTACACCTTC	CASSLIASGYTF	TRBV28	TRBJ1-2	p1562	KCY		YES	p1562_KCY
TGTGCCAGCAGTTTAGCGCTCGGCAGACCAAAGTACTTC	CASSLALGRPKYF	TRBV12-3	TRBJ2-7	p1562	KCY		YES	p1562_KCY
TGTGCCAGCAGTTTCGGTGGGGTGGGCCATGGCTACACCTTC	CASSFGGVGHGYTF	TRBV12-3	TRBJ1-2	p1562	KCY		YES	p1562_KCY
TGTGCCAGCAGTTTGACACAGGGGGCGTGGAGCTATGGCTACACCTTC	CASSLTQGAWSYGYTF	TRBV12-3	TRBJ1-2	p1562	KCY		YES	p1562_KCY
TGTGCCGCGAAAGAAGAGGGAGGTCTCTCACCCCTCCACTTT	CAAKEEGGLSPLHF	TRBV7-9	TRBJ1-6	p1562	KCY		YES	p1562_KCY
TGCAGCATCTATATTAACGAGCAGTACTTC	CSIYINEQYF	TRBV29-1	TRBJ2-7	p952	KCY	YES		p952_KCY
TGCAGCGTTCCGAACACCCAGGGAACCACCGGGGAGCTGTTTTTT	CSVPNTQGTTGELFF	TRBV29-1	TRBJ2-2	p952	KCY	YES		p952_KCY
TGCAGCGTTCTCGCGGGAGTAACCGGGGAGCTGTTTTTT	CSVLAGVTGELFF	TRBV29-1	TRBJ2-2	p952	KCY	YES		p952_KCY
TGCAGCGTTGAAGATCGAGGGCTCCCTAAGCCGTTT	CSVEDRGLPKPF	TRBV29-1	TRBJ1-1	p952	KCY	YES		p952_KCY
TGCAGCGTTGGATCCGCCAGGGCCAACACCGGGGAGCTGTTTTTT	CSVGSARANTGELFF	TRBV29-1	TRBJ2-2	p952	KCY	YES		p952_KCY
TGCAGCGTTGGTGGCCTTGGGGTCGGGACTGAAGCTTTCTTT	CSVGGLGVGTEAFF	TRBV29-1	TRBJ1-1	p952	KCY	YES		p952_KCY
TGCGCCAGCAGCACGGAGACAGGGGGCTTTTATAATTCACCCCTCCACTTT	CASSTETGGFYNSPLHF	TRBV5-1	TRBJ1-6	p952	KCY	YES		p952_KCY
TGCGCCAGCAGCCAAGATCGCCGTAATGGCTACACCTTC	CASSQDRRNGYTF	TRBV4-3	TRBJ1-2	p952	KCY	YES		p952_KCY
TGCGCCAGCAGCCATGCATACCCGAACACCGGGGAGCTGTTTTTT	CASSHAYPNTGELFF	TRBV4-3	TRBJ2-2	p952	KCY	YES		p952_KCY
TGCGCCAGCAGCTTGGACAGGGCATCGGACGGCTACACCTTC	CASSLDRASDGYTF	TRBV5-1	TRBJ1-2	p952	KCY	YES		p952_KCY
TGTGCCAGCAACAGTCTCAGTGGAAACACCATATATTTT	CASNSLSGNTIYF	TRBV12-3	TRBJ1-3	p952	KCY	YES		p952_KCY
TGTGCCAGCAGAACCGGACAGGGCGGTATGAACACTGAAGCTTTCTTT	CASRTGQGGMNTEAFF	TRBV12-3	TRBJ1-1	p952	KCY	YES		p952_KCY
TGTGCCAGCAGCCAAGAAAACAGAATTCTGAACACTGAAGCTTTCTTT	CASSQENRILNTEAFF	TRBV4-2	TRBJ1-1	p952	KCY	YES		p952_KCY
TGTGCCAGCAGCCAAGAACGGGTTACCTCCTACGAGCAGTACTTC	CASSQERVTSYEQYF	TRBV4-2	TRBJ2-7	p952	KCY	YES		p952_KCY
TGTGCCAGCAGCCAAGAATACGGGAACACCTACAATGAGCAGTTCTTC	CASSQEYGNTYNEQFF	TRBV4-2	TRBJ2-1	p952	KCY	YES		p952_KCY
TGTGCCAGCAGCCAAGAATACGGGATCCCCCGAGGTGAGCAGTTCTTC	CASSQEYGIPRGEQFF	TRBV4-2	TRBJ2-1	p952	KCY	YES		p952_KCY
TGTGCCAGCAGCCAAGAGCAGAGCGGGGGACCGCGAGATACGCAGTATTTT	CASSQEQSGGPRDTQYF	TRBV4-2	TRBJ2-3	p952	KCY	YES		p952_KCY
TGTGCCAGCAGCCAAGAGGGACTAGCGGGAGTCTCTGGGGCCAACGTCCTGACTTTC	CASSQEGLAGVSGANVLTF	TRBV4-2	TRBJ2-6	p952	KCY	YES		p952_KCY
TGTGCCAGCAGCCAAGAGTTCCGCGATTTCGGGTCAGGGCAGTTCTTC	CASSQEFRDFGSGQFF	TRBV4-2	TRBJ2-1	p952	KCY	YES		p952_KCY
TGTGCCAGCAGCCCAAATCTGCGGGGTCCCGACTCCTACGAGCAGTACTTC	CASSPNLRGPDSYEQYF	TRBV6-5	TRBJ2-7	p952	KCY	YES		p952_KCY
TGTGCCAGCAGCCCCTACGGGGGCTCGGATGAAGCTTTCTTT	CASSPYGGSDEAFF	TRBV9	TRBJ1-1	p952	KCY	YES		p952_KCY
TGTGCCAGCAGCCCCTATGGGGAGGTCAAAAACATTCAGTACTTC	CASSPYGEVKNIQYF	TRBV9	TRBJ2-4	p952	KCY	YES		p952_KCY
TGTGCCAGCAGCCCCTCCCCAGGGGCCTATGGCTACACCTTC	CASSPSPGAYGYTF	TRBV5-5	TRBJ1-2	p952	KCY	YES		p952_KCY
TGTGCCAGCAGCCCGGCCCCCGGCGGGATTAGGGAGCTGTTTTTT	CASSPAPGGIRELFF	TRBV5-5	TRBJ2-2	p952	KCY	YES		p952_KCY
TGTGCCAGCAGCCTAAAAGCGTTTAGCGGGAGCACCGGGGAGCTGTTTTTT	CASSLKAFSGSTGELFF	TRBV4-2	TRBJ2-2	p952	KCY	YES		p952_KCY
TGTGCCAGCAGCGACCGGCGGGACGCGCCCGGCGGGGAGCTGTTTTTT	CASSDRRDAPGGELFF	TRBV25-1	TRBJ2-2	p952	KCY	YES		p952_KCY
TGTGCCAGCAGCGCCCACGGGACAGCCTATGGCTACACCTTC	CASSAHGTAYGYTF	TRBV9	TRBJ1-2	p952	KCY	YES		p952_KCY
TGTGCCAGCAGCGCCTGGGGGAGCACAGATACGCAGTATTTT	CASSAWGSTDTQYF	TRBV9	TRBJ2-3	p952	KCY	YES		p952_KCY
TGTGCCAGCAGCGGGTATGCCGGGACTACCATAAATGAAAGAGAGACCCAGTACTTC	CASSGYAGTTINERETQYF	TRBV9	TRBJ2-5	p952	KCY	YES		p952_KCY
TGTGCCAGCAGCGTACACCAGGCCCCCAATGAGCAGTTCTTC	CASSVHQAPNEQFF	TRBV9	TRBJ2-1	p952	KCY	YES		p952_KCY
TGTGCCAGCAGCTCAAAGCGGGAGGAAGAGACCCAGTACTTC	CASSSKREEETQYF	TRBV5-4	TRBJ2-5	p952	KCY	YES		p952_KCY
TGTGCCAGCAGCTCCGCCGGCAGAAACAATCAGCCCCAGCATTTT	CASSSAGRNNQPQHF	TRBV5-6	TRBJ1-5	p952	KCY	YES		p952_KCY
TGTGCCAGCAGCTTAGAAGATAGAGGGAGCTCCTATAATTCACCCCTCCACTTT	CASSLEDRGSSYNSPLHF	TRBV11-2	TRBJ1-6	p952	KCY	YES		p952_KCY
TGTGCCAGCAGCTTAGCGGGTAGCGGGGGATTCACCGGGGAGCTGTTTTTT	CASSLAGSGGFTGELFF	TRBV7-8	TRBJ2-2	p952	KCY	YES		p952_KCY
TGTGCCAGCAGCTTCGGCCCTAGCTCCTACGAGCAGTACTTC	CASSFGPSSYEQYF	TRBV5-5	TRBJ2-7	p952	KCY	YES		p952_KCY
TGTGCCAGCAGCTTGGAACTCAACAATGAGCAGTTCTTC	CASSLELNNEQFF	TRBV5-4	TRBJ2-1	p952	KCY	YES		p952_KCY
TGTGCCAGCAGCTTGGCCCCCGGGGGGCGCGAGCAGTACTTC	CASSLAPGGREQYF	TRBV5-5	TRBJ2-7	p952	KCY	YES		p952_KCY
TGTGCCAGCAGCTTTTCTCCAGGGGTGGGCTATGGCTACACCTTC	CASSFSPGVGYGYTF	TRBV5-5	TRBJ1-2	p952	KCY	YES		p952_KCY
TGTGCCAGCAGTAATAGCGGGAGCGTCGCCTACGAGCAGTACTTC	CASSNSGSVAYEQYF	TRBV6-2	TRBJ2-7	p952	KCY	YES		p952_KCY
TGTGCCAGCAGTGAAGAAAGAGGGACTGGCTACGAGCAGTACTTC	CASSEERGTGYEQYF	TRBV25-1	TRBJ2-7	p952	KCY	YES		p952_KCY
TGTGCCAGCAGTGAAGGGGTCCGCAGGGCAGATACGCAGTATTTT	CASSEGVRRADTQYF	TRBV25-1	TRBJ2-3	p952	KCY	YES		p952_KCY
TGTGCCAGCAGTGAATACGGACAGCCCCAAGAGACCCAGTACTTC	CASSEYGQPQETQYF	TRBV25-1	TRBJ2-5	p952	KCY	YES		p952_KCY
TGTGCCAGCAGTGAATTTGGGGGGCTTTACACCGGGGAGCTGTTTTTT	CASSEFGGLYTGELFF	TRBV25-1	TRBJ2-2	p952	KCY	YES		p952_KCY
TGTGCCAGCAGTGATCATCGTGCCGACAGATCTATGAGCTACACCTTC	CASSDHRADRSMSYTF	TRBV25-1	TRBJ1-2	p952	KCY	YES		p952_KCY
TGTGCCAGCAGTGCTAGCGGGAGTGTATCCTACGAGCAGTACTTC	CASSASGSVSYEQYF	TRBV6-2	TRBJ2-7	p952	KCY	YES		p952_KCY
TGTGCCAGCAGTTGGACAGGGAATAGCAATCAGCCCCAGCATTTT	CASSWTGNSNQPQHF	TRBV12-3	TRBJ1-5	p952	KCY	YES		p952_KCY
TGTGCCAGCAGTTTAGGAGGGTTCACTGAAGCTTTCTTT	CASSLGGFTEAFF	TRBV27	TRBJ1-1	p952	KCY	YES		p952_KCY
TGTGCCAGCAGTTTATCCCGATCCCACATATTCCAGTACTTC	CASSLSRSHIFQYF	TRBV27	TRBJ2-5	p952	KCY	YES		p952_KCY
TGTGCCAGCAGTTTATCCCGGACTCAAGATACGCAGTATTTT	CASSLSRTQDTQYF	TRBV27	TRBJ2-3	p952	KCY	YES		p952_KCY
TGTGCCAGCAGTTTATCGCCCAGGGCTGAAGCTTTCTTT	CASSLSPRAEAFF	TRBV27	TRBJ1-1	p952	KCY	YES		p952_KCY
TGTGCCAGCAGTTTGAGAGTTTTGCCGGGCACCGGGGAGCTGTTTTTT	CASSLRVLPGTGELFF	TRBV27	TRBJ2-2	p952	KCY	YES		p952_KCY
TGTGCCAGCAGTTTGGGGCCGCGGACCGAGCAGTACTTC	CASSLGPRTEQYF	TRBV27	TRBJ2-7	p952	KCY	YES		p952_KCY
TGTGCCAGCATCAAACGGGGGGCCCAAGGCGATGAGCAGTTCTTC	CASIKRGAQGDEQFF	TRBV25-1	TRBJ2-1	p952	KCY	YES		p952_KCY
TGTGCCAGCCCCCCCGGGACTTCTGGCACAGATACGCAGTATTTT	CASPPGTSGTDTQYF	TRBV12-3	TRBJ2-3	p952	KCY	YES		p952_KCY
TGTGCCAGCGGCCGTGGGGGGGGCAATCAGCCCCAGCATTTT	CASGRGGGNQPQHF	TRBV27	TRBJ1-5	p952	KCY	YES		p952_KCY
TGTGCCAGCGGGCCGGACAGCCGAAAACCTAACACTGAAGCTTTCTTT	CASGPDSRKPNTEAFF	TRBV7-2	TRBJ1-1	p952	KCY	YES		p952_KCY
TGTGCCAGCTCCCACGGCCCGGCAGCCGGCTACGAGCAGTACTTC	CASSHGPAAGYEQYF	TRBV5-5	TRBJ2-7	p952	KCY	YES		p952_KCY
TGTGCCAGTAGTATAAGGCTAGCGGGGGCCGGGGAGCTGTTTTTT	CASSIRLAGAGELFF	TRBV19	TRBJ2-2	p952	KCY	YES		p952_KCY
TGTGCCAGTAGTATATCTACAGGGGGGAGTACTGAAGCTTTCTTT	CASSISTGGSTEAFF	TRBV19	TRBJ1-1	p952	KCY	YES		p952_KCY
TGTGCCAGTAGTATCACTATTCGGCATGAGCAGTTCTTC	CASSITIRHEQFF	TRBV19	TRBJ2-1	p952	KCY	YES		p952_KCY
TGTGCCAGTCTCCGGGACAGGGGCACCGGGGAGCTGTTTTTT	CASLRDRGTGELFF	TRBV2	TRBJ2-2	p952	KCY	YES		p952_KCY
TGTGCCACCAGTGATTTGGACGCGTCAGAGCAGTTCTTC	CATSDLDASEQFF	TRBV24-1	TRBJ2-1	p952	KCY		YES	p952_KCY
TGCAGTGCTAGGGATGCTAGCGGCACCACCGGGGAGCTGTTTTTT	CSARDASGTTGELFF	TRBV20-1	TRBJ2-2	p1561	KCY	YES		p1561_KCY
TGCGCCAGCAGCACCGACAGGGGGAGCACAGATACGCAGTATTTT	CASSTDRGSTDTQYF	TRBV5-1	TRBJ2-3	p1561	KCY	YES		p1561_KCY
TGCGCCAGCAGCTCGCGGACAGGACAGAACACTGAAGCTTTCTTT	CASSSRTGQNTEAFF	TRBV5-1	TRBJ1-1	p1561	KCY	YES		p1561_KCY
TGTGCCAGCACTATGGCACCGGGGGGTCGCGAGCAGTACTTC	CASTMAPGGREQYF	TRBV5-5	TRBJ2-7	p1561	KCY	YES		p1561_KCY
TGTGCCAGCAGCCAAGAACTTGGGGACACCTACAATGAGCAGTTCTTC	CASSQELGDTYNEQFF	TRBV4-2	TRBJ2-1	p1561	KCY	YES	YES	p1561_KCY
TGTGCCAGCAGCCAAGAGGTCGGAGTCACCTATCAGCCCCAGCATTTT	CASSQEVGVTYQPQHF	TRBV4-2	TRBJ1-5	p1561	KCY	YES	YES	p1561_KCY
TGTGCCAGCAGCCAAGAGTCCAGGGGGATCACCTATGGCTACACCTTC	CASSQESRGITYGYTF	TRBV4-2	TRBJ1-2	p1561	KCY	YES		p1561_KCY
TGTGCCAGCAGCCAAGTACTTCTCACCGGGGAGCTGTTTTTT	CASSQVLLTGELFF	TRBV4-2	TRBJ2-2	p1561	KCY	YES		p1561_KCY
TGTGCCAGCAGCCCGGAACTAGCGGGGGGACTCTACACCGGGGAGCTGTTTTTT	CASSPELAGGLYTGELFF	TRBV4-2	TRBJ2-2	p1561	KCY	YES		p1561_KCY
TGTGCCAGCAGCCCTTTCGGGACTAGCGGGAGAAGTGTGACGTACAATGAGCAGTTCTTC	CASSPFGTSGRSVTYNEQFF	TRBV4-2	TRBJ2-1	p1561	KCY	YES		p1561_KCY
TGTGCCAGCAGCCTAGGAGGGGGCCGGAATCAGCCCCAGCATTTT	CASSLGGGRNQPQHF	TRBV7-2	TRBJ1-5	p1561	KCY	YES		p1561_KCY
TGTGCCAGCAGCTACGGACCTTCTCCGGCCGAGCAGTACTTC	CASSYGPSPAEQYF	TRBV5-5	TRBJ2-7	p1561	KCY	YES		p1561_KCY
TGTGCCAGCAGCTATATTCCGGGAGACAATAGAGGTGAGCAGTTCTTC	CASSYIPGDNRGEQFF	TRBV7-2	TRBJ2-1	p1561	KCY	YES		p1561_KCY
TGTGCCAGCAGCTGGAAAACAGGGGGCTATGGCTACACCTTC	CASSWKTGGYGYTF	TRBV5-5	TRBJ1-2	p1561	KCY	YES		p1561_KCY
TGTGCCAGCAGCTTGGGTCCTAGCGCCTCCTACGAGCAGTACTTC	CASSLGPSASYEQYF	TRBV5-5	TRBJ2-7	p1561	KCY	YES		p1561_KCY
TGTGCCAGCAGCTTTTCGGGCAATCAGCCCCAGCATTTT	CASSFSGNQPQHF	TRBV7-8	TRBJ1-5	p1561	KCY	YES		p1561_KCY
TGTGCCAGCAGTCCCCCAGGGACAGGGACCTACGAGCAGTACTTC	CASSPPGTGTYEQYF	TRBV28	TRBJ2-7	p1561	KCY	YES		p1561_KCY
TGTGCCAGCAGTGAAGGTTGGGCCGTGGGTCAGCCCCAGCATTTT	CASSEGWAVGQPQHF	TRBV6-1	TRBJ1-5	p1561	KCY	YES		p1561_KCY
TGTGCCAGCAGTGGTTCGAGACAGGGGGCAGGGGACTATGGCTACACCTTC	CASSGSRQGAGDYGYTF	TRBV12-3	TRBJ1-2	p1561	KCY	YES		p1561_KCY
TGTGCCAGCAGTTACCTTGGACAGACCAACTATGGCTACACCTTC	CASSYLGQTNYGYTF	TRBV27	TRBJ1-2	p1561	KCY	YES		p1561_KCY
TGTGCCAGCAGTTACTACCCTAGCGGGCACTCGTCGAGGGATGAGCAGTTCTTC	CASSYYPSGHSSRDEQFF	TRBV6-5	TRBJ2-1	p1561	KCY	YES	YES	p1561_KCY
TGTGCCAGCAGTTCCCTAACCCCCGGGGAGCTGTTTTTT	CASSSLTPGELFF	TRBV12-3	TRBJ2-2	p1561	KCY	YES		p1561_KCY
TGTGCCAGCAGTTCCTCGGGACAGGGTTGGCCCCAGCATTTT	CASSSSGQGWPQHF	TRBV6-5	TRBJ1-5	p1561	KCY	YES		p1561_KCY
TGTGCCAGCAGTTTAAGGGACAGAGAAAAACTGTTTTTT	CASSLRDREKLFF	TRBV12-3	TRBJ1-4	p1561	KCY	YES		p1561_KCY
TGTGCCAGCAGTTTAGCAGCTAGCGTGGGTGAGCAGTTCTTC	CASSLAASVGEQFF	TRBV27	TRBJ2-1	p1561	KCY	YES		p1561_KCY
TGTGCCAGCAGTTTATCGAGGACAGGGGGCGTAGATGGCTACACCTTC	CASSLSRTGGVDGYTF	TRBV27	TRBJ1-2	p1561	KCY	YES		p1561_KCY
TGTGCCAGCAGTTTATTAGGACAGAGAGAGACCCAGTACTTC	CASSLLGQRETQYF	TRBV27	TRBJ2-5	p1561	KCY	YES	YES	p1561_KCY
TGTGCCAGTAATACTAGCGGGAGGTGCCTGTTCTTC	CASNTSGRCLFF	TRBV19	TRBJ2-1	p1561	KCY	YES		p1561_KCY
TGTGCCAGTAGTATCAAACAGGGTACTGAAGCTTTCTTT	CASSIKQGTEAFF	TRBV19	TRBJ1-1	p1561	KCY	YES		p1561_KCY
TGTGCCAGTAGTATCAACAGGGGATTCTATGGCTACACCTTC	CASSINRGFYGYTF	TRBV19	TRBJ1-2	p1561	KCY	YES		p1561_KCY
TGCGCCAGCAGCCCTGACAGGGTGAAAGACAATGAGCAGTTCTTC	CASSPDRVKDNEQFF	TRBV5-1	TRBJ2-1	p1561	KCY		YES	p1561_KCY
TGTGCCAGCAACACCCCGGGACAACAAGAGACCCAGTACTTC	CASNTPGQQETQYF	TRBV14	TRBJ2-5	p1561	KCY		YES	p1561_KCY
TGTGCCAGCACGGGACTAGCGGGAGCCCATGAGCAGTTCTTC	CASTGLAGAHEQFF	TRBV25-1	TRBJ2-1	p1561	KCY		YES	p1561_KCY
TGTGCCAGCAGTCAATCGCGGACAGGGAGGGAGCAGTACTTC	CASSQSRTGREQYF	TRBV27	TRBJ2-7	p1561	KCY		YES	p1561_KCY
TGTGCCAGCAGTCTTTTCCCGGTCAAGAACACCGGGGAGCTGTTTTTT	CASSLFPVKNTGELFF	TRBV6-2	TRBJ2-2	p1561	KCY		YES	p1561_KCY
TGTGCCAGCAGTTTATTGGGGGGGAATGAGCAGTTCTTC	CASSLLGGNEQFF	TRBV27	TRBJ2-1	p1561	KCY		YES	p1561_KCY
TGCAGCGTTAGATTGGGACAGGCTGCTTTGAGGGATGGCTACACCTTC	CSVRLGQAALRDGYTF	TRBV29-1	TRBJ1-2	p1048	KCY	YES		p1048_KCY
TGCAGCGTTGACCTTGGGTTTGGGCAGGGAAAAGGCTACACCTTC	CSVDLGFGQGKGYTF	TRBV29-1	TRBJ1-2	p1048	KCY	YES		p1048_KCY
TGCAGCGTTTTGAGCTCCTACAATGAGCAGTTCTTC	CSVLSSYNEQFF	TRBV29-1	TRBJ2-1	p1048	KCY	YES		p1048_KCY
TGCGCCAGCAGCTTCAACTCCTACGAGCAGTACTTC	CASSFNSYEQYF	TRBV5-1	TRBJ2-7	p1048	KCY	YES		p1048_KCY
TGTGCCAGCACTCAAGTTTGGGGGGCCACCTACGAGCAGTACTTC	CASTQVWGATYEQYF	TRBV6-5	TRBJ2-7	p1048	KCY	YES		p1048_KCY
TGTGCCAGCAGCAAAGTTGCGGTTTTGGGTCCGATTAATAGCTCCTACAATGAGCAGTTCTTC	CASSKVAVLGPINSSYNEQFF	TRBV21-1	TRBJ2-1	p1048	KCY	YES		p1048_KCY
TGTGCCAGCAGCCAACGTCCGAGACTAGCGGGAGAAGGGGGATACACCGGGGAGCTGTTTTTT	CASSQRPRLAGEGGYTGELFF	TRBV4-2	TRBJ2-2	p1048	KCY	YES	YES	p1048_KCY
TGTGCCAGCAGCCAAGAAATGGCTCGGGGACTACTTACCGGGGAGCTGTTTTTT	CASSQEMARGLLTGELFF	TRBV4-2	TRBJ2-2	p1048	KCY	YES		p1048_KCY
TGTGCCAGCAGCCAAGAGGTAGCGGGAGGGCCCACAGATACGCAGTATTTT	CASSQEVAGGPTDTQYF	TRBV4-2	TRBJ2-3	p1048	KCY	YES	YES	p1048_KCY
TGTGCCAGCAGCCAGGAGACAGGGATCCGCACAGATACGCAGTATTTT	CASSQETGIRTDTQYF	TRBV4-2	TRBJ2-3	p1048	KCY	YES	YES	p1048_KCY
TGTGCCAGCAGCGCAGAGCTGAAGAACACTGAAGCTTTCTTT	CASSAELKNTEAFF	TRBV9	TRBJ1-1	p1048	KCY	YES		p1048_KCY
TGTGCCAGCAGCGCGACAGGGGGGAATGAAAAACTGTTTTTT	CASSATGGNEKLFF	TRBV9	TRBJ1-4	p1048	KCY	YES	YES	p1048_KCY
TGTGCCAGCAGCGTAGAATCCAGGGGTTGGACAGATACGCAGTATTTT	CASSVESRGWTDTQYF	TRBV9	TRBJ2-3	p1048	KCY	YES		p1048_KCY
TGTGCCAGCAGCGTTGAGTCCCGGGGTTTTACAGATACGCAGTATTTT	CASSVESRGFTDTQYF	TRBV9	TRBJ2-3	p1048	KCY	YES		p1048_KCY
TGTGCCAGCAGCTATAAAGGGCTCCTGAACACTGAAGCTTTCTTT	CASSYKGLLNTEAFF	TRBV6-6	TRBJ1-1	p1048	KCY	YES		p1048_KCY
TGTGCCAGCAGCTTAGGCGGGGGGGCCGGGAATGAGCAGTTCTTC	CASSLGGGAGNEQFF	TRBV7-3	TRBJ2-1	p1048	KCY	YES		p1048_KCY
TGTGCCAGCAGCTTAGTACCCGGGACAGGGCGCGAGCAGTACTTC	CASSLVPGTGREQYF	TRBV11-2	TRBJ2-7	p1048	KCY	YES		p1048_KCY
TGTGCCAGCAGCTTGTCCCCAAGCGGGACTGAAGCTTTCTTT	CASSLSPSGTEAFF	TRBV5-5	TRBJ1-1	p1048	KCY	YES		p1048_KCY
TGTGCCAGCAGTCTCCTACCACCGGGACACCTCTACAATGAGCAGTTCTTC	CASSLLPPGHLYNEQFF	TRBV2	TRBJ2-1	p1048	KCY	YES		p1048_KCY
TGTGCCAGCAGTGAAGATTTTCGGCAGGCCGGTGAGCAGTTCTTC	CASSEDFRQAGEQFF	TRBV25-1	TRBJ2-1	p1048	KCY	YES		p1048_KCY
TGTGCCAGCAGTGAATTCGGGACAGCTAATCAGCCCCAGCATTTT	CASSEFGTANQPQHF	TRBV25-1	TRBJ1-5	p1048	KCY	YES		p1048_KCY
TGTGCCAGCAGTGAATTTGGGACAGGGCGAGAAAAACTGTTTTTT	CASSEFGTGREKLFF	TRBV25-1	TRBJ1-4	p1048	KCY	YES		p1048_KCY
TGTGCCAGCAGTTACACCGGGGGTAACGGAGATACGCAGTATTTT	CASSYTGGNGDTQYF	TRBV7-3	TRBJ2-3	p1048	KCY	YES		p1048_KCY
TGTGCCAGCAGTTACCTGTCACGAGCTGAGCAGTTCTTC	CASSYLSRAEQFF	TRBV27	TRBJ2-1	p1048	KCY	YES		p1048_KCY
TGTGCCAGCAGTTCCAACGATTGGTACAATGAGCAGTTCTTC	CASSSNDWYNEQFF	TRBV12-3	TRBJ2-1	p1048	KCY	YES		p1048_KCY
TGTGCCAGCAGTTTACGGGGTAATCAGCCCCAGCATTTT	CASSLRGNQPQHF	TRBV28	TRBJ1-5	p1048	KCY	YES		p1048_KCY
TGTGCCAGCAGTTTTAAACAGGGGGCTACTGAAGCTTTCTTT	CASSFKQGATEAFF	TRBV28	TRBJ1-1	p1048	KCY	YES		p1048_KCY
TGTGCCAGCTGTTGTTCCAGCGTGGTCGATGAGCAGTTCTTC	CASCCSSVVDEQFF	TRBV25-1	TRBJ2-1	p1048	KCY	YES		p1048_KCY
TGTGCCAGTAGTATAGCCCTTGGGGGTCGGGAGCAGTACTTC	CASSIALGGREQYF	TRBV19	TRBJ2-7	p1048	KCY	YES		p1048_KCY
TGCAGTGCTAGAGAGGCCCAGACTAGCGGGGGGAACGGGGAGCTGTTTTTT	CSAREAQTSGGNGELFF	TRBV20-1	TRBJ2-2	p1048	KCY		YES	p1048_KCY
TGTGCCAGCAGCCCCGGTACCGGGACAGGAACATTC	CASSPGTGTGTF	TRBV5-8	TRBJ2-7	p1048	KCY		YES	p1048_KCY
TGTGCCAGCAGCCCCTCGGGAAGAGGGGAGAACACCGGGGAGCTGTTTTTT	CASSPSGRGENTGELFF	TRBV3-1	TRBJ2-2	p1048	KCY		YES	p1048_KCY
TGTGCCAGCAGCCCGGGGGCGGGGAACACTGAAGCTTTCTTT	CASSPGAGNTEAFF	TRBV5-5	TRBJ1-1	p1048	KCY		YES	p1048_KCY
TGTGCCAGCAGTTTAACTCAGACTGGGCAGCCCCAGCATTTT	CASSLTQTGQPQHF	TRBV27	TRBJ1-5	p1048	KCY		YES	p1048_KCY
TGCAGTGCCGACCCTGTAGCGGGAGGGGGCTACGAGCAGTACTTC	CSADPVAGGGYEQYF	TRBV20-1	TRBJ2-7	p1535	ALS	YES		p1535_ALS
TGCGCCAGCAGCCAAGAAGGGGGCGGAGCAGAATCCGGGGAGCTGTTTTTT	CASSQEGGGAESGELFF	TRBV4-3	TRBJ2-2	p1535	ALS	YES		p1535_ALS
TGCGCCAGCAGCCAAGGTGCCGGCAGGGGTACGTCGGAGACGCAGTATTTT	CASSQGAGRGTSETQYF	TRBV4-3	TRBJ2-3	p1535	ALS	YES	YES	p1535_ALS
TGCGCCAGCAGTGACAATGGCTATGGCTACACCTTC	CASSDNGYGYTF	TRBV10-2	TRBJ1-2	p1535	ALS	YES		p1535_ALS
TGCGCCAGCAGTGAGGTAGGGAATGAGCAGTTCTTC	CASSEVGNEQFF	TRBV10-1	TRBJ2-1	p1535	ALS	YES		p1535_ALS
TGTGCCACCAGTACCCCGGAGCCGAACACTGAAGCTTTCTTT	CATSTPEPNTEAFF	TRBV24-1	TRBJ1-1	p1535	ALS	YES		p1535_ALS
TGTGCCAGCAACGGACTAGCGGGAGTGTCCTACAATGAGCAGTTCTTC	CASNGLAGVSYNEQFF	TRBV7-8	TRBJ2-1	p1535	ALS	YES		p1535_ALS
TGTGCCAGCAGCGTAGGTACAGGAGGACTCTACGAGCAGTACTTC	CASSVGTGGLYEQYF	TRBV9	TRBJ2-7	p1535	ALS	YES		p1535_ALS
TGTGCCAGCAGCTCCGGGGTGGAGCGACCCTACGAGCAGTACTTC	CASSSGVERPYEQYF	TRBV7-2	TRBJ2-7	p1535	ALS	YES		p1535_ALS
TGTGCCAGCAGTAGTGTCGAACCGAACACTGAAGCTTTCTTT	CASSSVEPNTEAFF	TRBV28	TRBJ1-1	p1535	ALS	YES		p1535_ALS
TGTGCCAGCAGTCTAGCGGGAGATGACTACAATGAGCAGTTCTTC	CASSLAGDDYNEQFF	TRBV27	TRBJ2-1	p1535	ALS	YES		p1535_ALS
TGTGCCAGCAGTCTGGCAGGGGATGGTTACAATGAGCAGTTCTTC	CASSLAGDGYNEQFF	TRBV27	TRBJ2-1	p1535	ALS	YES	YES	p1535_ALS
TGTGCCAGCAGTGTCTCAGGGGACGACTACAATGAGCAGTTCTTC	CASSVSGDDYNEQFF	TRBV27	TRBJ2-1	p1535	ALS	YES		p1535_ALS
TGTGCCAGCAGTTACCTCCTAGCGATGAACACCGGGGAGCTGTTTTTT	CASSYLLAMNTGELFF	TRBV6-5	TRBJ2-2	p1535	ALS	YES		p1535_ALS
TGTGCCAGCAGTTTGTCGACGGGGGTAGGGATGTACACTGAAGCTTTCTTT	CASSLSTGVGMYTEAFF	TRBV28	TRBJ1-1	p1535	ALS	YES		p1535_ALS
TGTGCCAGTCAACTAGCGGGAGATTCCTACAATGAGCAGTTCTTC	CASQLAGDSYNEQFF	TRBV27	TRBJ2-1	p1535	ALS	YES		p1535_ALS
TGTGCCAGCAGCCCGACTAGCGGGATGTTGAAAGAGACCCAGTACTTC	CASSPTSGMLKETQYF	TRBV12-4	TRBJ2-5	p1535	ALS		YES	p1535_ALS
TGTGCCAGCAGCTTAGGGGGGGTGTACAGTGAGCAGTTCTTC	CASSLGGVYSEQFF	TRBV7-2	TRBJ2-1	p1535	ALS		YES	p1535_ALS
TGTGCCAGCAGTGCTAAACAGGGAGTAGGAGGAAACACCATATATTTT	CASSAKQGVGGNTIYF	TRBV28	TRBJ1-3	p1535	ALS		YES	p1535_ALS
TGCAGCGTTGAAGTCCCGGACTCCGATTCCCCAGATACGCAGTATTTT	CSVEVPDSDSPDTQYF	TRBV29-1	TRBJ2-3	p1507	ALS	YES		p1507_ALS
TGCGCCAGCAGCCAAGATCGGGGGTTCGGGGCCGAGGCTGAAGCTTTCTTT	CASSQDRGFGAEAEAFF	TRBV4-1	TRBJ1-1	p1507	ALS	YES		p1507_ALS
TGCGCCAGCAGCTTGGTCAGGACAGAGGGCTCACCCCTCCACTTT	CASSLVRTEGSPLHF	TRBV5-1	TRBJ1-6	p1507	ALS	YES		p1507_ALS
TGCGCCAGCAGCTTGGTGTCCGATATGGATGGCTACACCTTC	CASSLVSDMDGYTF	TRBV5-1	TRBJ1-2	p1507	ALS	YES		p1507_ALS
TGCGCCAGCAGTGAGGTGAATGAGCAGTTCTTC	CASSEVNEQFF	TRBV10-1	TRBJ2-1	p1507	ALS	YES		p1507_ALS
TGCGCCAGCAGTGAGGTTGCAGGAGATACGCAGTATTTT	CASSEVAGDTQYF	TRBV10-1	TRBJ2-3	p1507	ALS	YES		p1507_ALS
TGTGCCACCAGCAGAGGGTCGGTCTACGAGCAGTACTTC	CATSRGSVYEQYF	TRBV15	TRBJ2-7	p1507	ALS	YES		p1507_ALS
TGTGCCAGCAGCCAAGATCCGGGCGATTACAATGAGCAGTTCTTC	CASSQDPGDYNEQFF	TRBV3-1	TRBJ2-1	p1507	ALS	YES		p1507_ALS
TGTGCCAGCAGCGCGGAGGGGAGTCCTGAAGCTTTCTTT	CASSAEGSPEAFF	TRBV9	TRBJ1-1	p1507	ALS	YES		p1507_ALS
TGTGCCAGCAGCTTAGAAACGGGGGCAGATTCACCCCTCCACTTT	CASSLETGADSPLHF	TRBV11-1	TRBJ1-6	p1507	ALS	YES		p1507_ALS
TGTGCCAGCAGTCCCCAGGGGTCCGGGACAGGACCCAATCAGCCCCAGCATTTT	CASSPQGSGTGPNQPQHF	TRBV12-3	TRBJ1-5	p1507	ALS	YES		p1507_ALS
TGTGCCAGCAGTGTAGTCCAGGGGGATGGCTACACCTTC	CASSVVQGDGYTF	TRBV2	TRBJ1-2	p1507	ALS	YES		p1507_ALS
TGTGCCAGCAGTTTAAGCGGGGACTCCTACAATGAGCAGTTCTTC	CASSLSGDSYNEQFF	TRBV27	TRBJ2-1	p1507	ALS	YES		p1507_ALS
TGTGCTAGCAGTCCCACAGTAACCCCCAGGGATACGCAGTATTTT	CASSPTVTPRDTQYF	TRBV7-7	TRBJ2-3	p1507	ALS	YES		p1507_ALS
TGCGCCAGCAGCCACCTCGGGGGCGAGCGGGGGCAAGAGACCCAGTACTTC	CASSHLGGERGQETQYF	TRBV4-3	TRBJ2-5	p1507	ALS		YES	p1507_ALS
TGCGCCAGCAGCTTGGAGGGCCTTCCCGGGACACGAAATGAGCAGTTCTTC	CASSLEGLPGTRNEQFF	TRBV5-1	TRBJ2-1	p1507	ALS		YES	p1507_ALS
TGCGCCAGCAGCTTGGCAGGCGTCGAGGCAGATACGCAGTATTTT	CASSLAGVEADTQYF	TRBV5-1	TRBJ2-3	p1507	ALS		YES	p1507_ALS
TGTGCCAGCAGTGAAGGTGCAGTCTACGAGCAGTACTTC	CASSEGAVYEQYF	TRBV2	TRBJ2-7	p1507	ALS		YES	p1507_ALS
TGCAGTGCTAGAGGATCTAGCGGGAGGGCCGAGTATACGCAGTATTTT	CSARGSSGRAEYTQYF	TRBV20-1	TRBJ2-3	p1426	ALS	YES		p1426_ALS
TGCGCCAGCAGTGAGGTCAATGAGCAGTTCTTC	CASSEVNEQFF	TRBV10-1	TRBJ2-1	p1426	ALS	YES		p1426_ALS
TGTGCCACCAGCAGGGGATCCTCCTACGAGCAGTACTTC	CATSRGSSYEQYF	TRBV15	TRBJ2-7	p1426	ALS	YES		p1426_ALS
TGTGCCAGCAGCCAAGGTCAGGGACTAGCGGGTATCGGAGAGACCCAGTACTTC	CASSQGQGLAGIGETQYF	TRBV4-2	TRBJ2-5	p1426	ALS	YES		p1426_ALS
TGTGCCAGCAGCTTAGATGCAGGGAACTATGGCTACACCTTC	CASSLDAGNYGYTF	TRBV11-2	TRBJ1-2	p1426	ALS	YES		p1426_ALS
TGTGCCAGCAGTGAAGGGGGACAGGGACTCTACGAGCAGTACTTC	CASSEGGQGLYEQYF	TRBV2	TRBJ2-7	p1426	ALS	YES		p1426_ALS
TGTGCCAGCAGTGCTGAGCTGGGACTAGTAGATACGCAGTATTTT	CASSAELGLVDTQYF	TRBV11-3	TRBJ2-3	p1426	ALS	YES		p1426_ALS
TGTGCCAGCAGTTTACGAACGGCGTACCAAGAGACCCAGTACTTC	CASSLRTAYQETQYF	TRBV28	TRBJ2-5	p1426	ALS	YES		p1426_ALS
TGTGCCAGCAGTTTAGTCGGGGGGCCTCTTTCCTACGAGCAGTACTTC	CASSLVGGPLSYEQYF	TRBV27	TRBJ2-7	p1426	ALS	YES		p1426_ALS
TGTGCCAGCAGTTTGGTGGGGGATTCCTACAATGAGCAGTTCTTC	CASSLVGDSYNEQFF	TRBV27	TRBJ2-1	p1426	ALS	YES		p1426_ALS
TGTGCCAGCAGTTTGTCGGGAGACGACTACAATGAGCAGTTCTTC	CASSLSGDDYNEQFF	TRBV27	TRBJ2-1	p1426	ALS	YES		p1426_ALS
TGTGCCAGCTCACCGGGAGCGGGAGCGGAGGAGACCCAGTACTTC	CASSPGAGAEETQYF	TRBV18	TRBJ2-5	p1426	ALS	YES		p1426_ALS
TGCAGCGTTGAAGTTCCAGATACACATAGCACAGATACGCAGTATTTT	CSVEVPDTHSTDTQYF	TRBV29-1	TRBJ2-3	p1531	ALS	YES		p1531_ALS
TGTGCCAGCAGCTTCGAAAGGTGGCGGGGCACCGGGGAGCTGTTTTTT	CASSFERWRGTGELFF	TRBV7-2	TRBJ2-2	p1531	ALS	YES		p1531_ALS
TGTGCCAGCTCACCAACGACCCCCCTAGCTGTTCATTCGTCCTACGAGCAGTACTTC	CASSPTTPLAVHSSYEQYF	TRBV18	TRBJ2-7	p1531	ALS	YES		p1531_ALS
