# Supplementary material for: Clonal diversity predicts persistence of SARS-CoV-2 epitope-specific T-cell response
Source: Commun Biol. 2022 Dec 9;5:1351. doi: 10.1038/s42003-022-04250-7 (PMC9734123; doi:10.1038/s42003-022-04250-7)
Supplement: Supplementary file 5 — Supplementary Data 2 [file 42003_2022_4250_MOESM5_ESM.xlsx]

## Sheet: Antibody and T cell response
ID	Sex	Age	days after disease onset (TP1)	days after disease onset (TP2)	Severity	Antibody TP1	Antibody TP2	S peptides, spots/106 (TP1)		S peptides, spots/106 (TP2)		M peptides, spots/106 (TP1)		M peptides, spots/106 (TP2)		N peptides, spots/106 (TP1)		N peptides, spots/106 (TP2)
								well 1	well 2	well 1	well 2	well 1	well 2	well 1	well 2	well 1	well 2	well 1	well 2
p005	Male	33	34	213	Mild	5.5	7.6	2	2	2	12	14	18	14	34	52	84	26	18
p1426	Male	17	21	209	Mild	4.95	2.59106	26	40	10	26	40	40	14	24	38	26	46	46
p1428	Female	47	25	213	Mild	4.35	3.58673	64	44	2	2	218	284	20	8	30	24	0	4
p1436	Female	29	25	200	Mild	4.35	2.623	286	226	66	54	536	532	368	336	16	28	12	26
p1437	Male	28	25	251	Mild	1.74	1.22444	52	42	4	4	146	218	20	8	188	204	20	28
p1445	Male	32	33	211	Mild	1.875	1.4991	46	26	12	14	42	68	18	28	32	46	12	10
p1446	Female	36	25	193	Mild	2.97	0.881013	186	150	10	10	66	120	0	0	192	184	4	28
p1447	Female	59	34	204	Mild	4.1875	2.84451	184	156	46	58	296	270	44	26	528	382	28	32
p1448	Male	37	30	217	Moderate	2.493	2.43654	48	68	6	10	138	148	14	10	124	98	10	10
p1452	Female	19	40	208	Mild	2.15	1.32743	26	28	16	16	56	88	20	6	192	362	68	70
p1463	Male	38	35	202	Moderate	1.95833	0.914768	0	0	0	0	50	46	0	0	38	52	0	0
p1465	Male	19	31	210	Moderate	0.625	0.260188	60	66	10	16	140	158	10	8	156	162	24	18
p1466	Male	38	38	226	Mild	1.66	0.5	38	42	0	0	94	68	0	0	70	120	0	0
p1470	Female	41	32	200	Mild	1.22	0.657806	38	36	2	4	78	102	24	6	74	110	30	22
p1476	Male	30	34	254	Moderate	7.79676	6.22757	732	722	404	350	1270	1326	1124	1166	66	48	0	0
p1477	Female	30	30	220	Moderate	0.04	0.443056	4	2	32	30	0	4	28	28	8	16	48	26
p1480	Male	29	37	200	Moderate	1.08	1.78671	156	126	4	0	504	556	38	34	36	36	4	2
p1481	Female	30	49	212	Mild	1.25	0.560338	16	24	20	26	72	62	26	20	74	60	82	74
p1482	Female	36	39	266	Moderate	3.62766	0.697029	22	22	0	0	34	32	0	0	14	12	0	0
p1486	Female	46	42	260	Moderate	4.25213	1.44	34	28	26	42	240	150	36	28	242	274	106	190
p1487	Male	46	42	260	Mild	0.362766	0.815	22	18	0	0	48	54	0	0	12	8	0	0
p1491	Male	56	17	232	Mild	0.37	0.923381	0	0	18	4	490	398	32	26	250	234	22	14
p1495	Male	41	45	257	Mild	1.98	2.26254	80	76	6	6	144	100	30	10	70	44	18	14
p1499	Female	35	52	263	Moderate	2.68	1.25109	30	60	14	4	104	110	2	32	96	90	0	14
p1507	Male	29	39	237	Mild	2.75	1.82404	8	0	0	20	6	8	6	4	18	24	18	10
p1515	Female	64	32	235	Moderate	6.85488	5.1995	50	64	36	46	212	328	86	86	256	274	98	42
p1521	Female	35	64	292	Mild	1.69917	1.49612	2	0	6	0	0	0	0	0	12	12	6	2
p1524	Female	36	38	235	Moderate	5.365	3.2996	10	8	0	0	24	14	6	0	30	26	0	0
p1526	Male	50	41	261	Mild	9.78634	4.51909	10	8	6	4	46	26	14	20	14	10	6	4
p1527	Female	51	44	264	Mild	2.99082	1.01915	8	22	36	26	10	26	42	48	14	22	42	72
p1528	Female	20	41	261	Moderate	4.70624	0.925796	12	0	2	10	14	0	0	10	16	4	16	12
p1531	Male	23	24	247	Mild	2.52459	1.38108	14	12	4	2	30	34	2	8	14	36	0	4
p1532	Female	56	20	243	Moderate	1.79321	3.06845	8	14	2	0	18	28	2	6	92	104	28	36
p1535	Female	38	52	281	Moderate	2.24306	0.9796	16	14	42	36	58	48	70	20	104	110	36	44
p1537	Male	37	50	271	Asymptomatic	0.75473	0.328084	60	56	24	44	146	154	90	152	74	116	58	154
p1538	Female	50	34	251	Mild	2.93327	1.18183	10	10	8	10	112	126	108	70	0	30	96	50
p1541	Female	41	41	256	Moderate	3.83233	3.15011	10	10	20	14	112	126	132	100	0	30	8	12
p1542	Male	40	49	262	Moderate	3.46754	1.00442	6	2	12	10	14	34	26	22	18	6	16	16
p1543	Female	38	39	251	Mild	5.62207	0.813187	24	32	14	18	58	66	28	22	80	82	44	36
p1550	Female	58	32	187	Asymptomatic	6.28258	1.411	26	16	12	12	42	50	12	12	48	56	34	50
p1551	Male	24	35	246	Mild	1.30055	0.448397	4	16	20	26	52	52	26	34	48	70	38	80
p1561	Female	61	63	272	Mild	2.00521	0.442053	8	0	6	4	6	28	0	16	68	78	132	108
p1562	Male	30	68	277	Mild	1.04339	0.471281	6	2	12	10	76	86	92	58	64	60	26	24
p1565	Male	63	72	281	Mild	2.55576	0.539659	42	38	40	96	48	46	22	80	42	30	52	72
p1569	Female	39	35	240	Mild	0.73413	0.466112	18	36	6	6	130	128	8	8	20	12	0	2
p1576	Female	24	34	233	Moderate	1.48375	0.57377	30	26	10	12	24	24	2	10	54	62	2	0
p1716	Female	26	34	243	Mild	6.7	5.6	28	54	86	74	2	14	12	24	56	44	46	44
p952	Male	36	18	241	Mild	1.4	3.957	20	28	0	2	56	90	4	12	56	80	0	0
p006	Male	24	34	213	Mild	3.049	0.818	52	56	36	38	36	31	12	16	39	48	80	76
p859	Female	25	60	254	Mild	2.5	2.143	112	100	8	10	21	26	28	16	47	33	6	10

## Sheet: Results of expansion (epitopes)
	number of CP with tetramer+ cells (TP1)				number of CP with tetramer+ cells (TP2)				number of HD with tetramer+ cells
epitope	3/3 wells	2/3 wells	1/3 wells	0/3 wells	3/3 wells	2/3 wells	1/3 wells	0/3 wells	3/3 wells	2/3 wells	1/3 wells	0/3 wells
YLQ	15	0	0	0	10	1	0	4	0	0	0	5
ALW	13	1	1	0	6	5	3	1	0	0	0	5
LLLD	6	4	1	4	1	2	3	9	0	0	0	5
RLQ	2	1	7	5	1	1	6	7	0	0	0	5
KCY	15	0	0	0	14	0	1	0	0	0	0	4
SEL	2	1	0	2	1	0	0	4	0	0	0	2
MEV	5	0	0	0	4	0	1	0	0	0	0	2
ALS	9	5	0	1	3	2	4	6	0	0	0	5
KLW	4	3	2	6	0	2	2	11	0	0	0	5
LLY	14	1	0	0	6	1	3	5	0	0	1	4
KTF	15	0	0	0	10	4	1	0	0	0	0	4
QLR	2	1	3	9	0	1	0	14	0	0	0	4
LLLL	0	0	0	15	0	0	0	15	0	0	0	5
NRF	0	0	0	4	0	0	0	4	0	0	0	1

## Sheet:  Results of expansions (CPs)
ID	% of max numb of clonotypes TP1	% of max numb of clonotypes TP2
p1445	70	90
p1448	86	86
p1507	70	70
p1486	100	67
p1541	67	67
p1452	67	67
p1535	100	86
p1531	89	44
p1447	100	50
p1495	86	14
p1528	100	89
p1542	86	86
p1551	86	86
p1426	89	11
p005	71	57
p1527	50	50
p1716	67	67
p1470	67	67
p1491	67	67
p1524	100	67
p1561	100	67
p1562	67	67
p1480	60	50
p1499	100	30
p1532	83	58
p952	90	70

## Sheet: enriched clonotypes
ID	epitope	number of clonotypes (TP1)	number of wells in expansion (TP1)	number of wells in expansion (TP2)	number of clonotypes (TP2)	age	sex	severity
p005	ALW	13	3 wells	unchanged	3	33	M	Mild
p005	LLLD	10	3 wells	unchanged	4	33	M	Mild
p005	LLY	24	3 wells	unchanged	2	33	M	Mild
p1048	KCY	29	3 wells	unchanged	9	26	F	Mild
p1048	KTF	16	3 wells	unchanged	13	26	F	Mild
p1426	ALS	12	3 wells	decreased	0	17	F	Mild
p1426	LLLD	7	2 wells	decreased	0	17	F	Mild
p1426	YLQ	1	3 wells	decreased	0	17	F	Mild
p1445	YLQ	3	3 wells	unchanged	0	32	M	Mild
p1491	KCY	17	3 wells	unchanged	4	56	M	Mild
p1491	KTF	13	3 wells	decreased	0	56	M	Mild
p1495	ALW	11	3 wells	decreased	2	41	M	Mild
p1507	ALS	16	3 wells	unchanged	4	29	M	Mild
p1507	ALW	14	3 wells	decreased	5	29	M	Mild
p1507	KCY	25	3 wells	unchanged	1	29	M	Mild
p1507	LLY	9	3 wells	unchanged	2	29	M	Mild
p1507	YLQ	7	3 wells	unchanged	5	29	M	Mild
p1507	LLLD	13	2 wells	decreased	0	29	M	Mild
p1507	KTF	31	3 wells	unchanged	0	29	M	Mild
p1528	YLQ	11	3 wells	unchanged	0	20	F	Moderate
p1528	ALW	37	3 wells	decreased	7	20	F	Moderate
p1531	ALS	3	3 wells	decreased	0	23	M	Mild
p1531	ALW	4	3 wells	decreased	10	23	M	Mild
p1531	LLY	8	3 wells	decreased	0	23	M	Mild
p1531	MEV	0	3 wells	unchanged	7	23	M	Mild
p1535	ALS	17	3 wells	unchanged	5	38	F	Moderate
p1535	ALW	1	3 wells	unchanged	24	38	F	Moderate
p1535	LLY	22	3 wells	unchanged	9	38	F	Moderate
p1535	RLQ	7	3 wells	unchanged	0	38	F	Moderate
p1535	LLLD	4	3 wells	decreased	0	38	F	Moderate
p1542	YLQ	39	3 wells	unchanged	6	40	M	Moderate
p1542	LLLD	0	2 wells	unchanged	6	40	M	Moderate
p1542	ALW	19	3 wells	unchanged	25	40	M	Moderate
p1561	KCY	30	3 wells	unchanged	10	61	F	Mild
p1561	KTF	27	3 wells	unchanged	6	61	F	Mild
p1562	KCY	23	3 wells	unchanged	28	30	M	Mild
p952	KCY	61	3 wells	unchanged	1	36	M	Mild
p952	KTF	30	3 wells	unchanged	0	36	M	Mild

## Sheet: Frequency in total repertoire
cdr3nt	cdr3aa	count in epitope-specific TP1	frequency in epitope-specific TP1	count in total repertoire TP1	frequency in total repertoire TP1	count in epitope-specific TP2	frequency in epitope-specific TP2	count in total repertoire TP2	frequency in total repertoire TP2	epitope	ID
TGTGCCAGCAGTGCTAAACAGGGAGTAGGAGGAAACACCATATATTTT	CASSAKQGVGGNTIYF	0	0	151	0.00291838	28	0.210526	508	0.0103007	ALS	p1535
TGTGCCAGCAGCCCGGATGTGGGGGAGTACTTC	CASSPDVGEYF	0	0	2	2.60434e-05	51	0.0255511	0	0	YLQ	p1542
TGTGCCAGCAGCTTAAACAGGGCCGGCGAGCAGTACTTC	CASSLNRAGEQYF	0	0	1	1.99306e-05	631	0.631632	1	1.98665e-05	KCY	p1491
TGTGCCAGCAGCCCGGACCTCACTGAAGCTTTCTTT	CASSPDLTEAFF	0	0	1	1.9327e-05	13	0.00638821	0	0	ALW	p1535
TGTGCCACCCAGACGGTGAACACCGGGGAGCTGTTTTTT	CATQTVNTGELFF	0	0	1	1.30217e-05	55	0.0275551	0	0	YLQ	p1542
TGCAGTGCTAGAGATGCTTTAGCTCAGAACACCGGGGAGCTGTTTTTT	CSARDALAQNTGELFF	0	0	0	0	18	0.00884521	1	2.0277e-05	ALW	p1535
TGTGCCAGCAGTTATGAGGGATCCACTGAAGCTTTCTTT	CASSYEGSTEAFF	0	0	0	0	5	0.185185	1	1.35089e-05	LLY	p005
TGTGCCAGCAGTGAATATGGCCAGCCGCGGGAAAAACTGTTTTTT	CASSEYGQPREKLFF	0	0	0	0	67	0.0180156	1	1.11315e-05	KCY	p1562
TGTGCCAGCAGTGCATGGGACAGGGGGATGAATCAGCCCCAGCATTTT	CASSAWDRGMNQPQHF	0	0	0	0	1311	0.956236	0	0	ALW	p1495
TGTGCCAGCAGTTACGTGACAGGGGCGAACACTGAAGCTTTCTTT	CASSYVTGANTEAFF	0	0	0	0	61	0.685393	0	0	ALW	p005
TGTGCCAGCAGCGTAGAACTCAACACCTACGAGCAGTACTTC	CASSVELNTYEQYF	0	0	0	0	901	0.557205	0	0	LLLD	p1542
TGTGCCAGCTCACCAACGACCCCCCTAGCTGTTCATTCGTCCTACGAGCAGTACTTC	CASSPTTPLAVHSSYEQYF	0	0	0	0	30	0.517241	0	0	ALS	p1531
TGCGCCAGCAGCTTGGCAGGCGTCGAGGCAGATACGCAGTATTTT	CASSLAGVEADTQYF	0	0	0	0	96	0.461538	0	0	ALS	p1507
TGTGCCATCAGTGGTTCGGTTCGAGGCCGCACAGATACGCAGTATTTT	CAISGSVRGRTDTQYF	0	0	0	0	127	0.387195	0	0	LLY	p1507
TGTGCCAGCAGCGTGACAGGGGCTAACTATGGCTACACCTTC	CASSVTGANYGYTF	0	0	0	0	22	0.333333	0	0	LLLD	p005
TGCAGTGCTAGAGATCATTACGCTACGAACACCGGGGAGCTGTTTTTT	CSARDHYATNTGELFF	0	0	0	0	96	0.327645	0	0	YLQ	p1507
TGCGCCAGCAGCTTGGAGGGCCTTCCCGGGACACGAAATGAGCAGTTCTTC	CASSLEGLPGTRNEQFF	0	0	0	0	63	0.302885	0	0	ALS	p1507
TGTGCCAGCAGTGAACAGGACAGGCGCTATGGCTACACCTTC	CASSEQDRRYGYTF	0	0	0	0	5	0.263158	0	0	KCY	p1507
TGTGCCAGCAGCTTGGTGACCTACGAGCAGTACTTC	CASSLVTYEQYF	0	0	0	0	17	0.257576	0	0	LLLD	p005
TGTGCCACCAGTGATTTGGACGCGTCAGAGCAGTTCTTC	CATSDLDASEQFF	0	0	0	0	20	0.25641	0	0	KCY	p952
TGTGCCAGCAGCTTGGGGGGGACTGAAGCTTTCTTT	CASSLGGTEAFF	0	0	0	0	82	0.25	0	0	LLY	p1507
TGCGCCAGCAGCCGACAGAGGAACACCGGGGAGCTGTTTTTT	CASSRQRNTGELFF	0	0	0	0	100	0.223714	0	0	KTF	p1048
TGTGCCAGCAGCCAAGACCCTGAGGGGATCCAAGAGACCCAGTACTTC	CASSQDPEGIQETQYF	0	0	0	0	19	0.202128	0	0	ALW	p1531
TGTGCCAGCAGCGTAGCAGTGAACTACGAGCAGTACTTC	CASSVAVNYEQYF	0	0	0	0	13	0.19697	0	0	LLLD	p005
TGTGCCAGCAGCTTAGGGTCGGGGGGGAATGAAGCTTTCTTT	CASSLGSGGNEAFF	0	0	0	0	36	0.185567	0	0	LLY	p1535
TGTGCCAGCAGTTTGTCCCCCTCCTACGAGCAGTACTTC	CASSLSPSYEQYF	0	0	0	0	16	0.170213	0	0	ALW	p1528
TGTGCCAGCAGCCCGACTAGCGGGATGTTGAAAGAGACCCAGTACTTC	CASSPTSGMLKETQYF	0	0	0	0	22	0.165414	0	0	ALS	p1535
TGTGCCAGCAGCTTAGATTCCAGTTTAGGCTATGGCTACACCTTC	CASSLDSSLGYGYTF	0	0	0	0	27	0.155172	0	0	LLY	p1531
TGTGCCAGCAGTTACACAGGTTCTGATGGCTACACCTTC	CASSYTGSDGYTF	0	0	0	0	4	0.148148	0	0	LLY	p005
TGCAGCGTTGAAGTTCCAGATACACATAGCACAGATACGCAGTATTTT	CSVEVPDTHSTDTQYF	0	0	0	0	8	0.137931	0	0	ALS	p1531
TGTGCCAGCAGCCCGGACATTGAGCAGTTCTTC	CASSPDIEQFF	0	0	0	0	39	0.133106	0	0	YLQ	p1507
TGTGCCAGCAGCCAAGAGTTTAGGGGGGCAGAGACCCAGTACTTC	CASSQEFRGAETQYF	0	0	0	0	130	0.13013	0	0	KCY	p1491
TGTGCCAGCAGCGTAGAAATGAATACCTACGAGCAGTACTTC	CASSVEMNTYEQYF	0	0	0	0	208	0.128633	0	0	LLLD	p1542
TGTGCCAGCGTTGTCCAGGACAGTCTTCGGGCTTTCTTT	CASVVQDSLRAFF	0	0	0	0	37	0.12628	0	0	YLQ	p1507
TGCAGTGCTAGAGATCTCCTAGCGGCGAACACCGGGGAGCTGTTTTTT	CSARDLLAANTGELFF	0	0	0	0	248	0.121867	0	0	ALW	p1535
TGTGCCAGCTCACCACCAGAACAAGCTAACTATGGCTACACCTTC	CASSPPEQANYGYTF	0	0	0	0	196	0.121212	0	0	LLLD	p1542
TGTGCCAGCAGCTTAGGGGGGGTGTACAGTGAGCAGTTCTTC	CASSLGGVYSEQFF	0	0	0	0	15	0.112782	0	0	ALS	p1535
TGTGCCAGCAGCCAAGACCTGGGGTACAGGAAAAAATTGAACACTGAAGCTTTCTTT	CASSQDLGYRKKLNTEAFF	0	0	0	0	50	0.111857	0	0	KTF	p1048
TGTGCCAGCAGCTCCAAGGGGACTAGCGGGAGAATTTATTTT	CASSSKGTSGRIYF	0	0	0	0	49	0.10962	0	0	KTF	p1048
TGTGCCAGCAGCTTGGGGGGCACTGAAGCTTTCTTT	CASSLGGTEAFF	0	0	0	0	19	0.109195	0	0	LLY	p1531
TGTGCCAGCCAGGACCTAAACACCGGGGAGCTGTTTTTT	CASQDLNTGELFF	0	0	0	0	215	0.107715	0	0	YLQ	p1542
TGTGCCAGCAGTTACGTAACAGGGGCGAACACTGAAGCTTTCTTT	CASSYVTGANTEAFF	0	0	0	0	9	0.101124	0	0	ALW	p005
TGTGCCAGCAGCCAACCCGTGGAAAGGGTAAATTCACCCCTCCACTTT	CASSQPVERVNSPLHF	0	0	0	0	19	0.0979381	0	0	LLY	p1535
TGTGCCACCGGGGGGAGCGGGTACGGAAGAACAGATACGCAGTATTTT	CATGGSGYGRTDTQYF	0	0	0	0	17	0.0977011	0	0	LLY	p1531
TGTGCCAGCAGCTTGGGGGGGGCTGAAGCTTTCTTT	CASSLGGAEAFF	0	0	0	0	17	0.0977011	0	0	LLY	p1531
TGTGCCAGTGGGGACCAGAACACCGGGGAGCTGTTTTTT	CASGDQNTGELFF	0	0	0	0	28	0.0955631	0	0	YLQ	p1507
TGTGCCAGCAGCGTAGGAGCAGGGGCCCACAATGAGCAGTTCTTC	CASSVGAGAHNEQFF	0	0	0	0	152	0.0940012	0	0	LLLD	p1542
TGTGCCAGCAGTTTATACGCTGTATTAAGTGGTGACACTGAAGCTTTCTTT	CASSLYAVLSGDTEAFF	0	0	0	0	8	0.0898876	0	0	ALW	p005
TGTGCCAGCAGCTCGGGTAACGCAGGCTTCTATGGCTACACCTTC	CASSSGNAGFYGYTF	0	0	0	0	35	0.0866337	0	0	KTF	p1561
TGTGCCAGCAGCTTCGAAAGGTGGCGGGGCACCGGGGAGCTGTTTTTT	CASSFERWRGTGELFF	0	0	0	0	5	0.0862069	0	0	ALS	p1531
TGTGCCAGCAGCTTAGGAGGCACTGAAGCTTTCTTT	CASSLGGTEAFF	0	0	0	0	14	0.0804598	0	0	LLY	p1531
TGTGCCAGCAGCCCGGGGGCGGGGAACACTGAAGCTTTCTTT	CASSPGAGNTEAFF	0	0	0	0	84	0.0788732	0	0	KCY	p1048
TGTGCCAGCAGTTCGACAGCTGTGGGTGGCTACACCTTC	CASSSTAVGGYTF	0	0	0	0	35	0.0782998	0	0	KTF	p1048
TGCGCCAGCAGCCGCACCCAATCCAGGGGACCTAATGAAAAACTGTTTTTT	CASSRTQSRGPNEKLFF	0	0	0	0	30	0.0742574	0	0	KTF	p1561
TGCGCCAGCAGCCCTGACAGGGTGAAAGACAATGAGCAGTTCTTC	CASSPDRVKDNEQFF	0	0	0	0	152	0.0737148	0	0	KCY	p1561
TGTGCCAGCAGGAACGGGACTAGCGGGAGGTTCTACGAGCAGTACTTC	CASRNGTSGRFYEQYF	0	0	0	0	32	0.0715884	0	0	KTF	p1048
TGTGCCAGCAGCTTAGGCGGAGCCGAAGCTTTCTTT	CASSLGGAEAFF	0	0	0	0	12	0.0689655	0	0	LLY	p1531
TGTGCCAGCAGCCCCTCGGGAAGAGGGGAGAACACCGGGGAGCTGTTTTTT	CASSPSGRGENTGELFF	0	0	0	0	72	0.0676056	0	0	KCY	p1048
TGTGCCAGCACGGGACTAGCGGGAGCCCATGAGCAGTTCTTC	CASTGLAGAHEQFF	0	0	0	0	137	0.0664403	0	0	KCY	p1561
TGTGCCAGCAGTCTCACGACTAGCGGGAGGACCAATGAGCAGTTCTTC	CASSLTTSGRTNEQFF	0	0	0	0	6	0.0638298	0	0	ALW	p1528
TGTGCCAGTAGTATAGTAAGCGGAGAGCAGTACTTC	CASSIVSGEQYF	0	0	0	0	6	0.0638298	0	0	ALW	p1528
TGTGCCACCCAGGCCGTTAACACCGGGGAGCTGTTTTTT	CATQAVNTGELFF	0	0	0	0	126	0.0631263	0	0	YLQ	p1542
TGTGCCAGCAGTTTAACTCAGACTGGGCAGCCCCAGCATTTT	CASSLTQTGQPQHF	0	0	0	0	67	0.0629108	0	0	KCY	p1048
TGTGCCAGCAGCGACGCAGGGGGCGTCACAGATACGCAGTATTTT	CASSDAGGVTDTQYF	0	0	0	0	34	0.0621572	0	0	ALW	p1507
TGTGCCAGCAGCTTGGACGGGGAGCTGTTTTTT	CASSLDGELFF	0	0	0	0	119	0.0596192	0	0	YLQ	p1542
TGTGCCAGCAGCTTAGGGACAGGGGGCACTGAAGCTTTCTTT	CASSLGTGGTEAFF	0	0	0	0	10	0.0574713	0	0	LLY	p1531
TGTGCCAGCAGCTTGGGGGGCGCTGAAGCTTTCTTT	CASSLGGAEAFF	0	0	0	0	10	0.0515464	0	0	LLY	p1535
TGTGCCAGCAGTCAATCGCGGACAGGGAGGGAGCAGTACTTC	CASSQSRTGREQYF	0	0	0	0	105	0.0509214	0	0	KCY	p1561
TGCAGTGCTAGAGAGGCCCAGACTAGCGGGGGGAACGGGGAGCTGTTTTTT	CSAREAQTSGGNGELFF	0	0	0	0	54	0.0507042	0	0	KCY	p1048
TGTGCCAGCCGCCGGGTATACCAAGAGACCCAGTACTTC	CASRRVYQETQYF	0	0	0	0	22	0.049217	0	0	KTF	p1048
TGTGCCAGTAGTATGCGGAGTAAGGATGAGCAGTTCTTC	CASSMRSKDEQFF	0	0	0	0	22	0.049217	0	0	KTF	p1048
TGTGCCAGCAGCGCTTCAGCGGGGGCGTACAATGAGCAGTTCTTC	CASSASAGAYNEQFF	0	0	0	0	72	0.0445269	0	0	LLLD	p1542
TGTGCCAGCAGCTATTCACCGGGACAGGGGGGCTATGGCTACACCTTC	CASSYSPGQGGYGYTF	0	0	0	0	164	0.0440979	0	0	KCY	p1562
TGTGCCAGCAGTTCCCAGAACACCGGGGAGCTGTTTTTT	CASSSQNTGELFF	0	0	0	0	89	0.0437346	0	0	ALW	p1535
TGTGCCAGCAGCCCCGGTACCGGGACAGGAACATTC	CASSPGTGTGTF	0	0	0	0	46	0.0431925	0	0	KCY	p1048
TGCAGTGCCGGGACAAGAAACACCGGGGAGCTGTTTTTT	CSAGTRNTGELFF	0	0	0	0	83	0.0407862	0	0	ALW	p1535
TGTGCCAGCTCACCAAGGGAATCCGGGGAGACCCAGTACTTC	CASSPRESGETQYF	0	0	0	0	7	0.0402299	0	0	LLY	p1531
TGTGCCAGTAGTATAGTATCCGGGGAGCTGTTTTTT	CASSIVSGELFF	0	0	0	0	22	0.0402194	0	0	ALW	p1507
TGCAGTGTACAGGCCCGGAACACCGGGGAGCTGTTTTTT	CSVQARNTGELFF	0	0	0	0	79	0.0395792	0	0	YLQ	p1542
TGTGCCAGCAACACCCCGGGACAACAAGAGACCCAGTACTTC	CASNTPGQQETQYF	0	0	0	0	78	0.0378274	0	0	KCY	p1561
TGTGCCAGCAGCTGGGGACCTTCAGGGAGCTACGAGCAGTACTTC	CASSWGPSGSYEQYF	0	0	0	0	138	0.0371067	0	0	KCY	p1562
TGTGCCAGCAGCCCCGACGTCGAGCAGTACTTC	CASSPDVEQYF	0	0	0	0	73	0.0365731	0	0	YLQ	p1542
TGTGCCAGCAGTTTCGGTGGGGTGGGCCATGGCTACACCTTC	CASSFGGVGHGYTF	0	0	0	0	135	0.0363001	0	0	KCY	p1562
TGTGCCAGCAGCTTATCGGGGAGCACTGAAGCTTTCTTT	CASSLSGSTEAFF	0	0	0	0	7	0.0360825	0	0	LLY	p1535
TGTGCCAGCAGCTTGTCCGGGAGCACTGAAGCTTTCTTT	CASSLSGSTEAFF	0	0	0	0	7	0.0360825	0	0	LLY	p1535
TGTGCCAGCAGTGAATTTGGGCAGCCCCAAGAGACCCAGTACTTC	CASSEFGQPQETQYF	0	0	0	0	134	0.0360312	0	0	KCY	p1562
TGTGCCAGCAGCCAAGTGTCGTCTTCTGGAAACACCATATATTTT	CASSQVSSSGNTIYF	0	0	0	0	16	0.0357942	0	0	KTF	p1048
TGTGCCGGGATTGACGGGAACACCGGGGAGCTGTTTTTT	CAGIDGNTGELFF	0	0	0	0	71	0.0348894	0	0	ALW	p1535
TGCAGCGCGAGGGGACTAGCGGAAACGAACACCGGGGAGCTGTTTTTT	CSARGLAETNTGELFF	0	0	0	0	68	0.0340681	0	0	YLQ	p1542
TGCGCCAGCAGCCACCTCGGGGGCGAGCGGGGGCAAGAGACCCAGTACTTC	CASSHLGGERGQETQYF	0	0	0	0	7	0.0336538	0	0	ALS	p1507
TGTGCCAGCAGTGAAGGTGCAGTCTACGAGCAGTACTTC	CASSEGAVYEQYF	0	0	0	0	7	0.0336538	0	0	ALS	p1507
TGTGCCAGCAGTGGCACTGCTAAGGACGAGCAGTACTTC	CASSGTAKDEQYF	0	0	0	0	14	0.0313199	0	0	KTF	p1048
TGCAGTGCTAGAGATCAACAGGGCCAGAACACCGGGGAGCTGTTTTTT	CSARDQQGQNTGELFF	0	0	0	0	62	0.0310621	0	0	YLQ	p1542
TGTGCCAGCAGCCCACTTCGAACTAAACTGAAGAACACTGAAGCTTTCTTT	CASSPLRTKLKNTEAFF	0	0	0	0	113	0.0303845	0	0	KCY	p1562
TGCGCCAGCAGCCAGCTTCATGGGCGGGGGGACAATGAGCAGTTCTTC	CASSQLHGRGDNEQFF	0	0	0	0	107	0.0287712	0	0	KCY	p1562
TGTGCCTCCCAAAGCGAGAACACCGGGGAGCTGTTTTTT	CASQSENTGELFF	0	0	0	0	57	0.0285571	0	0	YLQ	p1542
TGTGCCAGCAGCTTGTCCCGGAACACCGGGGAGCTGTTTTTT	CASSLSRNTGELFF	0	0	0	0	56	0.0280561	0	0	YLQ	p1542
TGCAGTGCTAGAGGTTCTGGACAGGAGATGAACACCGGGGAGCTGTTTTTT	CSARGSGQEMNTGELFF	0	0	0	0	54	0.0270541	0	0	YLQ	p1542
TGTGCCAGCAGTTTCTTCGGGACAGGGAGACAGCCCCAGCATTTT	CASSFFGTGRQPQHF	0	0	0	0	11	0.0246085	0	0	KTF	p1048
TGTGCCAGCAGTGAATGGCACAGAGCAACTAATGAAAAACTGTTTTTT	CASSEWHRATNEKLFF	0	0	0	0	39	0.0241187	0	0	LLLD	p1542
TGCAGTGCTAGAGATTTTTGGGCTCAGAACACCGGGGAGCTGTTTTTT	CSARDFWAQNTGELFF	0	0	0	0	48	0.0240481	0	0	YLQ	p1542
TGCAGCGTTGATTCCGACAGGAACACCGGGGAGCTGTTTTTT	CSVDSDRNTGELFF	0	0	0	0	45	0.022113	0	0	ALW	p1535
TGCAGTGCTAGAGATCAATACGGGGAGAACACCGGGGAGCTGTTTTTT	CSARDQYGENTGELFF	0	0	0	0	45	0.022113	0	0	ALW	p1535
TGTGCCAGCAGTCTTTTCCCGGTCAAGAACACCGGGGAGCTGTTTTTT	CASSLFPVKNTGELFF	0	0	0	0	45	0.0218235	0	0	KCY	p1561
TGTGCCAGCAGCGTTACAGGGAAGACGTACTATGGCTACACCTTC	CASSVTGKTYYGYTF	0	0	0	0	9	0.0201342	0	0	KTF	p1048
TGTGCCAGCAATGACAGTCCCTACGAGCAGTACTTC	CASNDSPYEQYF	0	0	0	0	27	0.0196937	0	0	ALW	p1495
TGCAGTGCTAGAGACGAGGTAGCAGCGAACACCGGGGAGCTGTTTTTT	CSARDEVAANTGELFF	0	0	0	0	40	0.019656	0	0	ALW	p1535
TGTGCCAGCAGCTTCAGGGGGTTGGGTTCGAACACCGGGGAGCTGTTTTTT	CASSFRGLGSNTGELFF	0	0	0	0	72	0.01936	0	0	KCY	p1562
TGCAGCGTTGGCGATCAGAACACCGGGGAGCTGTTTTTT	CSVGDQNTGELFF	0	0	0	0	39	0.0191646	0	0	ALW	p1535
TGCAGCCGGGGGGACAGGAATTCTGGTGAGCAGTACTTC	CSRGDRNSGEQYF	0	0	0	0	37	0.0185371	0	0	YLQ	p1542
TGCGCCAGCAGTGAACGGAACACCGGGGAGCTGTTTTTT	CASSERNTGELFF	0	0	0	0	36	0.0180361	0	0	YLQ	p1542
TGTGCCAGCAGTTTAAAACAGGGAGGGACTGAAGCTTTCTTT	CASSLKQGGTEAFF	0	0	0	0	67	0.0180156	0	0	KCY	p1562
TGTGCCAGCAGCGTGTCGGGAAGAGCCTACAATGAGCAGTTCTTC	CASSVSGRAYNEQFF	0	0	0	0	8	0.0178971	0	0	KTF	p1048
TGTGCCAGCAGTTTATTGGGGGGGAATGAGCAGTTCTTC	CASSLLGGNEQFF	0	0	0	0	36	0.0174588	0	0	KCY	p1561
TGTGCCCAAGCTTTCTTT	CAQAFF	0	0	0	0	34	0.0167076	0	0	ALW	p1535
TGTGCCAGCAGTTTAGCGCTCGGCAGACCAAAGTACTTC	CASSLALGRPKYF	0	0	0	0	62	0.0166711	0	0	KCY	p1562
TGTGCCAGCAGCTTGAGTCCAGGGGTCGGCTATGGCTACACCTTC	CASSLSPGVGYGYTF	0	0	0	0	61	0.0164023	0	0	KCY	p1562
TGCAGTGCTAGTCGGGATAGGAACACCGGGGAGCTGTTTTTT	CSASRDRNTGELFF	0	0	0	0	33	0.0162162	0	0	ALW	p1535
TGTGCCATCAGTGGGGACTGGAACACCGGGGAGCTGTTTTTT	CAISGDWNTGELFF	0	0	0	0	32	0.0160321	0	0	YLQ	p1542
TGTGCCAGCAGTTCGGGGCCGGGGGGTCAGCCCCAGCATTTT	CASSSGPGGQPQHF	0	0	0	0	59	0.0158645	0	0	KCY	p1562
TGCAGTGCCAGGGCCAATGAGCAGTTCTTC	CSARANEQFF	0	0	0	0	30	0.014742	0	0	ALW	p1535
TGTGCCAGCAGCTCCGAACTCCGTCCGGGCAATCAGCCCCAGCATTTT	CASSSELRPGNQPQHF	0	0	0	0	51	0.0137134	0	0	KCY	p1562
TGTGCCAGCAGCCACCACAACACCGGGGAGCTGTTTTTT	CASSHHNTGELFF	0	0	0	0	25	0.0125251	0	0	YLQ	p1542
TGTGCCAGCAGTTTGACACAGGGGGCGTGGAGCTATGGCTACACCTTC	CASSLTQGAWSYGYTF	0	0	0	0	46	0.0123689	0	0	KCY	p1562
TGTGCCGCGAAAGAAGAGGGAGGTCTCTCACCCCTCCACTTT	CAAKEEGGLSPLHF	0	0	0	0	45	0.0121	0	0	KCY	p1562
TGTGCCAGCAGCTATCAGAACACCGGGGAGCTGTTTTTT	CASSYQNTGELFF	0	0	0	0	24	0.012024	0	0	YLQ	p1542
TGTGCCTGGATTGACCTGAACACCGGGGAGCTGTTTTTT	CAWIDLNTGELFF	0	0	0	0	24	0.012024	0	0	YLQ	p1542
TGTGCCAGCACCATTACCCCGACTAGGAATGAGCAGTTCTTC	CASTITPTRNEQFF	0	0	0	0	43	0.0115622	0	0	KCY	p1562
TGTGCCAGCAGCGCCTACGGGGGCGCAGATACGCAGTATTTT	CASSAYGGADTQYF	0	0	0	0	43	0.0115622	0	0	KCY	p1562
TGTGCCAGCACCCCAGGGACCTACAATGAGCAGTTCTTC	CASTPGTYNEQFF	0	0	0	0	42	0.0112934	0	0	KCY	p1562
TGTGCCAGCAGTTTAATCGCATCTGGCTACACCTTC	CASSLIASGYTF	0	0	0	0	41	0.0110245	0	0	KCY	p1562
TGTGCCGGGGGACAGGGAAACACCGGGGAGCTGTTTTTT	CAGGQGNTGELFF	0	0	0	0	22	0.011022	0	0	YLQ	p1542
TGCAGCGTTGAGATGAGGGGGGGACCCTACGAGCAGTACTTC	CSVEMRGGPYEQYF	0	0	0	0	39	0.0104867	0	0	KCY	p1562
TGTGCCAGCAGCTTTACCCCCTCCGGCAGCTACGAGCAGTACTTC	CASSFTPSGSYEQYF	0	0	0	0	38	0.0102178	0	0	KCY	p1562
TGTGCCGAGGGACAGGCGAACACCGGGGAGCTGTTTTTT	CAEGQANTGELFF	0	0	0	0	20	0.00982801	0	0	ALW	p1535
TGCGCCAGCAGCCCTGACCCCGGACCTCGCCCGGGTGAAAAACTGTTTTTT	CASSPDPGPRPGEKLFF	0	0	0	0	36	0.00968002	0	0	KCY	p1562
TGTGCCAGCAGTTTAAGGGGGAATCAGCCCCAGCATTTT	CASSLRGNQPQHF	0	0	0	0	36	0.00968002	0	0	KCY	p1562
TGTGCCAGCAGCCAATTGGGGGGGGGTGAGCAGTTCTTC	CASSQLGGGEQFF	0	0	0	0	35	0.00941113	0	0	KCY	p1562
TGCAGTGCTAGAGATCCTGGAGCTCATAACACCGGGGAGCTGTTTTTT	CSARDPGAHNTGELFF	0	0	0	0	19	0.00933661	0	0	ALW	p1535
TGTGCCAGCAGCCTAGCGGGAGACTCCTACAATGAGCAGTTCTTC	CASSLAGDSYNEQFF	0	0	0	0	18	0.00884521	0	0	ALW	p1535
TGTGCCAGCAGCTTAGAACGCCGGGCTTACTATGGCTACACCTTC	CASSLERRAYYGYTF	0	0	0	0	32	0.00860446	0	0	KCY	p1562
TGCAGTGCTAGAGACCCCGGACAGGGTTGGAACACCGGGGAGCTGTTTTTT	CSARDPGQGWNTGELFF	0	0	0	0	17	0.00835381	0	0	ALW	p1535
TGTGCCACCCTCCGGGAACAGAACACCGGGGAGCTGTTTTTT	CATLREQNTGELFF	0	0	0	0	16	0.00786241	0	0	ALW	p1535
TGTGCCAGCAGCTTAGGAAACTACGAGCAGTACTTC	CASSLGNYEQYF	0	0	0	0	16	0.00786241	0	0	ALW	p1535
TGTGCCATCAGGGACAGCCAAGAGACCCAGTACTTC	CAIRDSQETQYF	0	0	0	0	16	0.00786241	0	0	ALW	p1535
TGCAGTGCCACAACCCCGACAGGACACAACACCGGGGAGCTGTTTTTT	CSATTPTGHNTGELFF	0	0	0	0	15	0.00737101	0	0	ALW	p1535
TGTGCCAGCACCGACCTTGATTCCGGGGAGCTGTTTTTT	CASTDLDSGELFF	0	0	0	0	14	0.00687961	0	0	ALW	p1535
TGTGCCAGCAGTTATCAGGACAGGGTTCACTCTGGGGCCAACGTCCTGACTTTC	CASSYQDRVHSGANVLTF	0	0	0	0	14	0.00687961	0	0	ALW	p1535
TGCGCCAGCGGGACACCGAACACCGGGGAGCTGTTTTTT	CASGTPNTGELFF	0	0	0	0	13	0.00638821	0	0	ALW	p1535
TGTGCCAGCAGTGAATTGAACAGCCTTGAAGCTTTCTTT	CASSELNSLEAFF	13	0.00532351	2	2.60434e-05	0	0	0	0	YLQ	p1542
TGTGCCAGCAGCTTTGATCTTCCGGGACTAGCGGGACCCTTC	CASSFDLPGLAGPF	18	0.00737101	0	0	0	0	1	2.1733e-05	YLQ	p1542
TGTGCCAGCAGCTTAGGCCGACAGGTGACCCTCAACACCGGGGAGCTGTTTTTT	CASSLGRQVTLNTGELFF	23	0.00762347	0	0	0	0	1	1.12681e-05	ALW	p1528
TGCGCCAGCAGCGACGCGAACACCGGGGAGCTGTTTTTT	CASSDANTGELFF	18	0.00737101	0	0	65	0.0325651	0	0	YLQ	p1542
TGTGCCAGCAGCCAATCGGCCAGGGGTCCTAATGAAAAACTGTTTTTT	CASSQSARGPNEKLFF	22	0.00983021	0	0	0	0	0	0	KTF	p1561
TGCAGCGTTGAAGATCGAGGGCTCCCTAAGCCGTTT	CSVEDRGLPKPF	22	0.00978213	0	0	0	0	0	0	KCY	p952
TGTGCCAGCAGCTTGGAACTCAACAATGAGCAGTTCTTC	CASSLELNNEQFF	22	0.00978213	0	0	0	0	0	0	KCY	p952
TGTGCCACCAGTGAACAACAGGGCATGGAGCAGCCCCAGCATTTT	CATSEQQGMEQPQHF	25	0.00949127	0	0	0	0	0	0	KTF	p1507
TGTGCCACCAGTGACAGGGAGGGGGCCGGGGAGCTGTTTTTT	CATSDREGAGELFF	20	0.00942063	0	0	0	0	0	0	ALW	p1495
TGTGCCAGCAGCGCCCACGGGACAGCCTATGGCTACACCTTC	CASSAHGTAYGYTF	21	0.00933748	0	0	0	0	0	0	KCY	p952
TGCGCCAGCAGTGAGGTCAATGAGCAGTTCTTC	CASSEVNEQFF	62	0.00912301	0	0	0	0	0	0	ALS	p1426
TGCGCCAGCAGTGATTCCGGGCAGGGATCACCCCTCCACTTT	CASSDSGQGSPLHF	26	0.00905608	0	0	0	0	0	0	KCY	p1507
TGTGCCAGCAGCGTTGACAGGCCTAGGGACGGGGAGCTGTTTTTT	CASSVDRPRDGELFF	26	0.00905608	0	0	0	0	0	0	KCY	p1507
TGCAGTGCTAGAGATCTTAGAGGGACTAGCGGGAACACCGGGGAGCTGTTTTTT	CSARDLRGTSGNTGELFF	22	0.00900901	0	0	0	0	0	0	YLQ	p1542
TGTGCCAGCAGCAAAGCTTCCACCTATGAGGGAAAAATGTACGAGCAGTACTTC	CASSKASTYEGKMYEQYF	27	0.00894929	0	0	0	0	0	0	ALW	p1528
TGTGCCAGCAGTGAATGGATCAGGGGGCTTAATCAGCCCCAGCATTTT	CASSEWIRGLNQPQHF	27	0.00894929	0	0	0	0	0	0	ALW	p1528
TGCGCCAGCAGCACGGAGACAGGGGGCTTTTATAATTCACCCCTCCACTTT	CASSTETGGFYNSPLHF	20	0.00889284	0	0	0	0	0	0	KCY	p952
TGTGCCAGCAGTGCTAGCGGGAGTGTATCCTACGAGCAGTACTTC	CASSASGSVSYEQYF	20	0.00889284	0	0	0	0	0	0	KCY	p952
TGCGCCAGCAGCCAAGATCCGGCGGGACGCGAGCAGTACTTC	CASSQDPAGREQYF	32	0.00886181	0	0	0	0	0	0	KCY	p1562
TGTGCCAGCAGAAAATCAAGGGGACCACTCTCTGGAAACACCATATATTTT	CASRKSRGPLSGNTIYF	26	0.00861783	0	0	0	0	0	0	ALW	p1528
TGTGCCAGCGGCACGGGGGGCGGGAGGGCCTACGAGCAGTACTTC	CASGTGGGRAYEQYF	26	0.00861783	0	0	0	0	0	0	ALW	p1528
TGTGCCAGCAGCCCAGACATTATCCAGTACTTC	CASSPDIIQYF	21	0.00859951	0	0	0	0	0	0	YLQ	p1542
TGTGCCAGCAGTCCGGACATCGGCTACACCTTC	CASSPDIGYTF	21	0.00859951	0	0	0	0	0	0	YLQ	p1542
TGTGCCAGCAGCCCCTACGGGGGCTCGGATGAAGCTTTCTTT	CASSPYGGSDEAFF	19	0.0084482	0	0	0	0	0	0	KCY	p952
TGTGCCATCAGTGGACGGAAGGGCAGGGCGACCACTGAAGCTTTCTTT	CAISGRKGRATTEAFF	18	0.0080429	0	0	0	0	0	0	KTF	p1561
TGTGCCAGCAGCCAAGAATACGGGATCCCCCGAGGTGAGCAGTTCTTC	CASSQEYGIPRGEQFF	18	0.00800356	0	0	0	0	0	0	KCY	p952
TGTGCCAGCAGTGAAGAAAGAGGGACTGGCTACGAGCAGTACTTC	CASSEERGTGYEQYF	18	0.00800356	0	0	0	0	0	0	KCY	p952
TGTGCCAGTCTCCGGGACAGGGGCACCGGGGAGCTGTTTTTT	CASLRDRGTGELFF	18	0.00800356	0	0	0	0	0	0	KCY	p952
TGTGCCAGCGGCGGGACCAACACCGGGGAGCTGTTTTTT	CASGGTNTGELFF	19	0.00778051	0	0	0	0	0	0	YLQ	p1542
TGTGCCAGCAGCCAAGAGTTGCGACTTATCATCCCCGGGGAGCTGTTTTTT	CASSQELRLIIPGELFF	28	0.00775408	0	0	0	0	0	0	KCY	p1562
TGTGCCAGCAGCGCCTACTCGGGGGTAAAGAACACCGGGGAGCTGTTTTTT	CASSAYSGVKNTGELFF	22	0.00766284	0	0	0	0	0	0	KCY	p1507
TGTGCCAGCAGCGCCTGGGGGACAGTCTATGGCTACACCTTC	CASSAWGTVYGYTF	22	0.00766284	0	0	0	0	0	0	KCY	p1507
TGTGCCAGCAGCCAAGAGGGACTAGCGGGAGTCTCTGGGGCCAACGTCCTGACTTTC	CASSQEGLAGVSGANVLTF	17	0.00755892	0	0	0	0	0	0	KCY	p952
TGTGCCAGCAGTTGGACAGGGAATAGCAATCAGCCCCAGCATTTT	CASSWTGNSNQPQHF	17	0.00755892	0	0	0	0	0	0	KCY	p952
TGTGCCAGCAGCCCGGACATTGAAGCTTTCTTT	CASSPDIEAFF	18	0.00737101	0	0	0	0	0	0	YLQ	p1542
TGTGCCAGCAGCCAAGAACGGGTTACCTCCTACGAGCAGTACTTC	CASSQERVTSYEQYF	16	0.00711427	0	0	0	0	0	0	KCY	p952
TGTGCCAGCAGCCCCTATGGGGAGGTCAAAAACATTCAGTACTTC	CASSPYGEVKNIQYF	16	0.00711427	0	0	0	0	0	0	KCY	p952
TGTGCCAGCTCCCACGGCCCGGCAGCCGGCTACGAGCAGTACTTC	CASSHGPAAGYEQYF	16	0.00711427	0	0	0	0	0	0	KCY	p952
TGTGCCAGCAGTGTAGTCCAGGGGGATGGCTACACCTTC	CASSVVQGDGYTF	12	0.00703812	0	0	0	0	0	0	ALS	p1507
TGCAGTGCCCAAGCCCCAGGGATAGCTAACTATGGCTACACCTTC	CSAQAPGIANYGYTF	21	0.00696056	0	0	0	0	0	0	ALW	p1528
TGTGCCAGCAGCGTAGCCGGGTCCACTGAAGCTTTCTTT	CASSVAGSTEAFF	19	0.00693937	0	0	0	0	0	0	LLY	p005
TGTGCCAGCAGTCAGCGAGGGAAGGCCCTCCAAGAGACCCAGTACTTC	CASSQRGKALQETQYF	15	0.00670241	0	0	0	0	0	0	KTF	p1561
TGTGCCAGTAGTATCAGGACTAAGGACGAGCAGTACTTC	CASSIRTKDEQYF	15	0.00670241	0	0	0	0	0	0	KTF	p1561
TGTGCCAGTAGTTACACGAAGATAGATGAAAAACTGTTTTTT	CASSYTKIDEKLFF	15	0.00670241	0	0	0	0	0	0	KTF	p1561
TGTGCCAGCAGCTCCGCCGGCAGAAACAATCAGCCCCAGCATTTT	CASSSAGRNNQPQHF	15	0.00666963	0	0	0	0	0	0	KCY	p952
TGTGCCAGCAGTGAATACGGACAGCCCCAAGAGACCCAGTACTTC	CASSEYGQPQETQYF	15	0.00666963	0	0	0	0	0	0	KCY	p952
TGTGCCAGTAGTATAGTGTCTAATGAGCAGTTCTTC	CASSIVSNEQFF	20	0.0066291	0	0	0	0	0	0	ALW	p1528
TGTGCCTGGAGTGTAACGGCCAGGCAAGAAGCTTTCTTT	CAWSVTARQEAFF	19	0.0066179	0	0	0	0	0	0	KCY	p1507
TGTGCCAGCAGTGGTTCGAGACAGGGGGCAGGGGACTATGGCTACACCTTC	CASSGSRQGAGDYGYTF	41	0.00637042	0	0	0	0	0	0	KCY	p1561
TGTGCCAGCAGTGGGGGTACGGCTAGAGGAGATACGCAGTATTTT	CASSGGTARGDTQYF	23	0.00636943	0	0	0	0	0	0	KCY	p1562
TGTGCCAGCAGCGGGTATGCCGGGACTACCATAAATGAAAGAGAGACCCAGTACTTC	CASSGYAGTTINERETQYF	14	0.00622499	0	0	0	0	0	0	KCY	p952
TGTGCCAGCAGCGTACACCAGGCCCCCAATGAGCAGTTCTTC	CASSVHQAPNEQFF	14	0.00622499	0	0	0	0	0	0	KCY	p952
TGTGCCAGCCCCCCCGGGACTTCTGGCACAGATACGCAGTATTTT	CASPPGTSGTDTQYF	14	0.00622499	0	0	0	0	0	0	KCY	p952
TGTGCCAGTAGTATATCTACAGGGGGGAGTACTGAAGCTTTCTTT	CASSISTGGSTEAFF	14	0.00622499	0	0	0	0	0	0	KCY	p952
TGTGCCAGCAGCCTGTCGGGGAGCACTGAAGCTTTCTTT	CASSLSGSTEAFF	17	0.00620891	0	0	0	0	0	0	LLY	p005
TGTGCCAGCAGCCAGGATTTGACCGGGACTAGTCCAGGGGAGCAGTTCTTC	CASSQDLTGTSPGEQFF	18	0.00596619	0	0	0	0	0	0	ALW	p1528
TGTGCCAGCAGTGAATGGTACCGAGCAACTAATGAAAAACTGTTTTTT	CASSEWYRATNEKLFF	18	0.00596619	0	0	0	0	0	0	ALW	p1528
TGTGCCAGCAGCCAAGAAAAGGTAATCCCCGAAGCTTTCTTT	CASSQEKVIPEAFF	21	0.00581556	0	0	0	0	0	0	KCY	p1562
TGTGCCAGCAGGTCCGAGAACTACCCCTCCTACAATGAGCAGTTCTTC	CASRSENYPSYNEQFF	21	0.00581556	0	0	0	0	0	0	KCY	p1562
TGCGCCAGCAGCCATGCATACCCGAACACCGGGGAGCTGTTTTTT	CASSHAYPNTGELFF	13	0.00578035	0	0	0	0	0	0	KCY	p952
TGTGCCAGCAGTTTAAGGGACAGAGAAAAACTGTTTTTT	CASSLRDREKLFF	37	0.00574891	0	0	0	0	0	0	KCY	p1561
TGCAGTGCTAGAGATCCGGCAGGGTGGAACACCGGGGAGCTGTTTTTT	CSARDPAGWNTGELFF	14	0.00573301	0	0	0	0	0	0	YLQ	p1542
TGTGCCAGCAGTGAACTCGACACCGGGGAGCTGTTTTTT	CASSELDTGELFF	14	0.00573301	0	0	0	0	0	0	YLQ	p1542
TGTGCCAGCGGGACAGGGGGCGCTGGGGCTTACGAGCAGTACTTC	CASGTGGAGAYEQYF	78	0.00546027	0	0	0	0	0	0	ALW	p1507
TGTGCCAGCAGTTTAGCAGCTAGCGTGGGTGAGCAGTTCTTC	CASSLAASVGEQFF	35	0.00543816	0	0	0	0	0	0	KCY	p1561
TGTGCCAGCAGCGACCGGCGGGACGCGCCCGGCGGGGAGCTGTTTTTT	CASSDRRDAPGGELFF	12	0.0053357	0	0	0	0	0	0	KCY	p952
TGTGCCAGCAGCTCAAAGCGGGAGGAAGAGACCCAGTACTTC	CASSSKREEETQYF	12	0.0053357	0	0	0	0	0	0	KCY	p952
TGTGCCAGCAGCTTAGAAGATAGAGGGAGCTCCTATAATTCACCCCTCCACTTT	CASSLEDRGSSYNSPLHF	12	0.0053357	0	0	0	0	0	0	KCY	p952
TGTGCCAGCAGTTACTTAGGACAGGGGGCAGACTATGGCTACACCTTC	CASSYLGQGADYGYTF	16	0.00530328	0	0	0	0	0	0	ALW	p1528
TGTGCCAGCAGTTACTATAGCGGGGGAACAAACACCGGGGAGCTGTTTTTT	CASSYYSGGTNTGELFF	15	0.00522466	0	0	0	0	0	0	KCY	p1507
TGTGCCAGCAGTGAAGGGGGACAGGGACTCTACGAGCAGTACTTC	CASSEGGQGLYEQYF	34	0.00500294	0	0	0	0	0	0	ALS	p1426
TGTGCCAGTATCCGGGGGTGGGAGCAGTTCTTC	CASIRGWEQFF	15	0.00497183	0	0	0	0	0	0	ALW	p1528
TGTGCCAGCAGCCAAGAGTTCCGCGATTTCGGGTCAGGGCAGTTCTTC	CASSQEFRDFGSGQFF	11	0.00489106	0	0	0	0	0	0	KCY	p952
TGTGCCAGCAGCCACCCCACAGGGTATGGCTACACCTTC	CASSHPTGYGYTF	14	0.00487635	0	0	0	0	0	0	KCY	p1507
TGTGCCAGCAGCTTGAGACGTTCGGACAGAGCTGCTTGGGGCAATCAGCCCCAGCATTTT	CASSLRRSDRAAWGNQPQHF	14	0.00487635	0	0	0	0	0	0	KCY	p1507
TGTGCCAGCAGCCAAGAGTCCAGGGGGATCACCTATGGCTACACCTTC	CASSQESRGITYGYTF	30	0.00466128	0	0	0	0	0	0	KCY	p1561
TGTGCCAGCAGTGAAGGTTGGGCCGTGGGTCAGCCCCAGCATTTT	CASSEGWAVGQPQHF	30	0.00466128	0	0	0	0	0	0	KCY	p1561
TGTGCCAGCAGTTCAATGTACGAGCAGTACTTC	CASSSMYEQYF	14	0.00464037	0	0	0	0	0	0	ALW	p1528
TGTGCCAGCAGTTCCTCGGGACAGGGTTGGCCCCAGCATTTT	CASSSSGQGWPQHF	29	0.0045059	0	0	0	0	0	0	KCY	p1561
TGCAGCGTTGGTGGCCTTGGGGTCGGGACTGAAGCTTTCTTT	CSVGGLGVGTEAFF	10	0.00444642	0	0	0	0	0	0	KCY	p952
TGTGCCAGCAACAGTCTCAGTGGAAACACCATATATTTT	CASNSLSGNTIYF	10	0.00444642	0	0	0	0	0	0	KCY	p952
TGTGCCAGCAGCCCAAATCTGCGGGGTCCCGACTCCTACGAGCAGTACTTC	CASSPNLRGPDSYEQYF	10	0.00444642	0	0	0	0	0	0	KCY	p952
TGTGCCAGTAGTATAAGGCTAGCGGGGGCCGGGGAGCTGTTTTTT	CASSIRLAGAGELFF	10	0.00444642	0	0	0	0	0	0	KCY	p952
TGTGCCAGCAGCCAAGTACTTCTCACCGGGGAGCTGTTTTTT	CASSQVLLTGELFF	22	0.00341827	0	0	0	0	0	0	KCY	p1561
TGTGCCAGCAGTGCTGAGCTGGGACTAGTAGATACGCAGTATTTT	CASSAELGLVDTQYF	23	0.00338434	0	0	0	0	0	0	ALS	p1426
TGTGCCAGCAGCCTAGGAGGGGGCCGGAATCAGCCCCAGCATTTT	CASSLGGGRNQPQHF	21	0.0032629	0	0	0	0	0	0	KCY	p1561
TGTGCCAGCAGCCCGGAACTAGCGGGGGGACTCTACACCGGGGAGCTGTTTTTT	CASSPELAGGLYTGELFF	20	0.00310752	0	0	0	0	0	0	KCY	p1561
TGTGCCAGCACTATGGCACCGGGGGGTCGCGAGCAGTACTTC	CASTMAPGGREQYF	19	0.00295214	0	0	0	0	0	0	KCY	p1561
TGTGCCAGCAGCCCTTTCGGGACTAGCGGGAGAAGTGTGACGTACAATGAGCAGTTCTTC	CASSPFGTSGRSVTYNEQFF	19	0.00295214	0	0	0	0	0	0	KCY	p1561
TGTGCCACCAGCCGGACAGGGGCAAACAATGAGCAGTTCTTC	CATSRTGANNEQFF	12	0.0029347	0	0	0	0	0	0	LLLD	p1507
TGTGCCACCAGCAGCGAAGTTAACTATGGCTACACCTTC	CATSSEVNYGYTF	10	0.00244559	0	0	0	0	0	0	LLLD	p1507
TGTGCCAGCACTCCCTGGGGCACAGGGGGCCACCACGAGCAGTACTTC	CASTPWGTGGHHEQYF	26	0.00182009	0	0	0	0	0	0	ALW	p1507
TGTGCCAGCAACGAGTGGTCCAGGGCCCCAAATCAGCCCCAGCATTTT	CASNEWSRAPNQPQHF	20	0.00140007	0	0	0	0	0	0	ALW	p1507
TGTGCCATCAGGACTGCGGGAGGGAGGAACACCGGGGAGCTGTTTTTT	CAIRTAGGRNTGELFF	103	0.0172068	1	1.99306e-05	0	0	0	0	KTF	p1491
TGTGCCAGCAGTTCCAACGATTGGTACAATGAGCAGTTCTTC	CASSSNDWYNEQFF	20	0.017762	1	1.58541e-05	0	0	0	0	KCY	p1048
TGTGCCAGCTGTTGTTCCAGCGTGGTCGATGAGCAGTTCTTC	CASCCSSVVDEQFF	19	0.0168739	1	1.58541e-05	0	0	0	0	KCY	p1048
TGTGCCAGCAGCTTGGGGGGGACTGAAGCTTTCTTT	CASSLGGTEAFF	28	0.0144479	0	0	0	0	1	2.0277e-05	LLY	p1535
TGTGCCAGCAGCTTAGGTGGGGCTGAAGCTTTCTTT	CASSLGGAEAFF	21	0.0108359	0	0	38	0.195876	0	0	LLY	p1535
TGTGCCAGCAGCCAACGTCCGAGACTAGCGGGAGAAGGGGGATACACCGGGGAGCTGTTTTTT	CASSQRPRLAGEGGYTGELFF	14	0.0124334	0	0	136	0.1277	0	0	KCY	p1048
TGTGCCAGCAGTTTAGTCCAGGCAATCCATGAGCAGTTCTTC	CASSLVQAIHEQFF	41	0.0135897	0	0	10	0.106383	0	0	ALW	p1528
TGCGCCAGCAGCCAAGGTGCCGGCAGGGGTACGTCGGAGACGCAGTATTTT	CASSQGAGRGTSETQYF	22	0.014885	0	0	9	0.0676692	0	0	ALS	p1535
TGTGCCAGCAGCTTAGGGGGGGCTGAAGCTTTCTTT	CASSLGGAEAFF	36	0.0185759	0	0	10	0.0515464	0	0	LLY	p1535
TGTGCCAGCAGCCAAGAGGTAGCGGGAGGGCCCACAGATACGCAGTATTTT	CASSQEVAGGPTDTQYF	14	0.0124334	0	0	16	0.0150235	0	0	KCY	p1048
TGTGCCAGCAGTCTTAGGGTGGGGGAGCTGTTTTTT	CASSLRVGELFF	60	0.0198873	0	0	0	0	0	0	ALW	p1528
TGTGCCAGCAAGGCCCCAGATACGCAGTATTTT	CASKAPDTQYF	10	0.019802	0	0	0	0	0	0	KTF	p1048
TGTGCCAGCAGCCCCCACCCGGGGAGGGACTCTGGGGCCAACGTCCTGACTTTC	CASSPHPGRDSGANVLTF	10	0.019802	0	0	0	0	0	0	KTF	p1048
TGTGCCAGCAGTTTAGGAGGGTTCACTGAAGCTTTCTTT	CASSLGGFTEAFF	44	0.0195643	0	0	0	0	0	0	KCY	p952
TGTGCCAGCAGTTTATCGCCCAGGGCTGAAGCTTTCTTT	CASSLSPRAEAFF	44	0.0195643	0	0	0	0	0	0	KCY	p952
TGTGCCAGCAGTGAACTGAACACCGGGGAGCTGTTTTTT	CASSELNTGELFF	47	0.0192465	0	0	0	0	0	0	YLQ	p1542
TGTGCCAGCAGCTTCATCCCGGGACGCTCCCGGGAGGACACTGAAGCTTTCTTT	CASSFIPGRSREDTEAFF	43	0.0192136	0	0	0	0	0	0	KTF	p1561
TGCAGCATCTATATTAACGAGCAGTACTTC	CSIYINEQYF	43	0.0191196	0	0	0	0	0	0	KCY	p952
TGTGCCAGCAGTGAATTTGGGGGGCTTTACACCGGGGAGCTGTTTTTT	CASSEFGGLYTGELFF	43	0.0191196	0	0	0	0	0	0	KCY	p952
TGTGCCAGTAGTATGACAGTGAAGGACATTCAGTACTTC	CASSMTVKDIQYF	50	0.0189825	0	0	0	0	0	0	KTF	p1507
TGCGCCAGCAGCCAAGAAGGGGGCGGAGCAGAATCCGGGGAGCTGTTTTTT	CASSQEGGGAESGELFF	28	0.0189445	0	0	0	0	0	0	ALS	p1535
TGCAGTGCTCTCTGGGGGCCCCAGCATTTT	CSALWGPQHF	21	0.0188679	0	0	0	0	0	0	ALW	p005
TGTGCCAGCAGCCCTGACATAAGGGCTTTCTTT	CASSPDIRAFF	46	0.018837	0	0	0	0	0	0	YLQ	p1542
TGTGCCACCAGTGATTCCCGACAGGGGGGGAAGACCCAGTACTTC	CATSDSRQGGKTQYF	68	0.0188313	0	0	0	0	0	0	KCY	p1562
TGTGCCAGCGGGCCGGACAGCCGAAAACCTAACACTGAAGCTTTCTTT	CASGPDSRKPNTEAFF	42	0.018675	0	0	0	0	0	0	KCY	p952
TGCAGCGTTAGATTGGGACAGGCTGCTTTGAGGGATGGCTACACCTTC	CSVRLGQAALRDGYTF	21	0.0186501	0	0	0	0	0	0	KCY	p1048
TGTGCCAGCAGCCAAGAAATGGCTCGGGGACTACTTACCGGGGAGCTGTTTTTT	CASSQEMARGLLTGELFF	21	0.0186501	0	0	0	0	0	0	KCY	p1048
TGTGCCAGCAGCCCAACGACAGGGAAAGAGACCCAGTACTTC	CASSPTTGKETQYF	53	0.0184605	0	0	0	0	0	0	KCY	p1507
TGCGCCAGCAGTGAGACTAGCGGGAGGAAGAATGAGCAGTTCTTC	CASSETSGRKNEQFF	41	0.0183199	0	0	0	0	0	0	KTF	p1561
TGTGCCAGCACCGATAGGCAGGGATACGCTAAGAGGGGCTACACCTTC	CASTDRQGYAKRGYTF	115	0.0183092	0	0	0	0	0	0	KCY	p1491
TGTGCCAGCAGTAATAGCGGGAGCGTCGCCTACGAGCAGTACTTC	CASSNSGSVAYEQYF	41	0.0182303	0	0	0	0	0	0	KCY	p952
TGTGCCAGCAGTGAAGGGGTCCGCAGGGCAGATACGCAGTATTTT	CASSEGVRRADTQYF	41	0.0182303	0	0	0	0	0	0	KCY	p952
TGTGCCACTGGGTACACCGGGGAGCTGTTTTTT	CATGYTGELFF	55	0.01823	0	0	0	0	0	0	ALW	p1528
TGTGCCATCAGGGGGGGTCAGAGCTCCTACAATGAGCAGTTCTTC	CAIRGGQSSYNEQFF	48	0.0182232	0	0	0	0	0	0	KTF	p1507
TGTGCCTGGAGTCGGGTAGGGAGATTTGAGACCCAGTACTTC	CAWSRVGRFETQYF	12	0.0181543	0	0	0	0	0	0	KTF	p952
TGTGCCAGCAGCCAAGGGATCAAGGATGAGCAGTTCTTC	CASSQGIKDEQFF	47	0.0178436	0	0	0	0	0	0	KTF	p1507
TGCGCCAGCAGCTTGCCGGGACAGGGGTCAGAGCAGTACTTC	CASSLPGQGSEQYF	51	0.0177638	0	0	0	0	0	0	KCY	p1507
TGTGCCAGCAGTGAATTTGGGACAGGGCGAGAAAAACTGTTTTTT	CASSEFGTGREKLFF	20	0.017762	0	0	0	0	0	0	KCY	p1048
TGCGCCAGCAGTCAAACAGCCAAGGACGAGCAGTACTTC	CASSQTAKDEQYF	46	0.0174639	0	0	0	0	0	0	KTF	p1507
TGTGCCAGTAGCCCGACTAGTAAAGATGAGCAGTTCTTC	CASSPTSKDEQFF	39	0.0174263	0	0	0	0	0	0	KTF	p1561
TGTGCCAGAGGGACAGGGGGCGCGGGGGCCTACGAGCAGTACTTC	CARGTGGAGAYEQYF	52	0.0172357	0	0	0	0	0	0	ALW	p1528
TGCAGTGCTAGCGGCCGAGGGGACGGACCAACCTACGAGCAGTACTTC	CSASGRGDGPTYEQYF	47	0.0171658	0	0	0	0	0	0	LLY	p005
TGTGCCAGTAGTATAGTTTCCAATGAGCAGTTCTTC	CASSIVSNEQFF	19	0.017071	0	0	0	0	0	0	ALW	p005
TGTGCCAGCAGCCTTAGCGGACAGTCCTACGAGCAGTACTTC	CASSLSGQSYEQYF	15	0.0169109	0	0	0	0	0	0	LLLD	p1426
TGTGCCAGCAGCTTAACGGCGAGCTCCTACGAGCAGTACTTC	CASSLTASSYEQYF	51	0.0169042	0	0	0	0	0	0	ALW	p1528
TGTGCCAGTAGTATCACTATTCGGCATGAGCAGTTCTTC	CASSITIRHEQFF	38	0.0168964	0	0	0	0	0	0	KCY	p952
TGTGCCAGCAGTCTGATAGGGACAGGGAATGAAAAACTGTTTTTT	CASSLIGTGNEKLFF	20	0.0168776	0	0	0	0	0	0	ALW	p1542
TGTGCCTGGAGTTCCCCCCCAGGACAGCCCCAGCATTTT	CAWSSPPGQPQHF	20	0.0168776	0	0	0	0	0	0	ALW	p1542
TGCGCCAGCAGCCACGGGGGGACCAATGAGCAGTTCTTC	CASSHGGTNEQFF	44	0.0167046	0	0	0	0	0	0	KTF	p1507
TGTGCCAGCAGTTATAACCAGAAAGAGACCCAGTACTTC	CASSYNQKETQYF	44	0.0167046	0	0	0	0	0	0	KTF	p1507
TGTGCCAGCAGTCCCACCGGGACTAGCGGGAAATTCTCCTACAATGAGCAGTTCTTC	CASSPTGTSGKFSYNEQFF	11	0.0166415	0	0	0	0	0	0	KTF	p952
TGTGCCAGCAGTGATGGGGAGCGGTACTATGGCTACACCTTC	CASSDGERYYGYTF	11	0.0166415	0	0	0	0	0	0	KTF	p952
TGCAGCGTTCTCGCGGGAGTAACCGGGGAGCTGTTTTTT	CSVLAGVTGELFF	37	0.0164518	0	0	0	0	0	0	KCY	p952
TGTGCCAGCAGCTTAGGTTCCACTGAAGCTTTCTTT	CASSLGSTEAFF	45	0.0164354	0	0	0	0	0	0	LLY	p005
TGTGCCAGCAGCCCGGACATCTCCCAGTACTTC	CASSPDISQYF	40	0.01638	0	0	0	0	0	0	YLQ	p1542
TGTGCCACAAATGGGGACGGACAGGCCCGCTCCTACGAGCAGTACTTC	CATNGDGQARSYEQYF	43	0.016325	0	0	0	0	0	0	KTF	p1507
TGTGCCAGCAGCCCCGGGCCCCGGGGCGAGCAGTACTTC	CASSPGPRGEQYF	43	0.016325	0	0	0	0	0	0	KTF	p1507
TGTGCCAGCAGTGCCTGGGACAGGGGGCTGAATCAGCCCCAGCATTTT	CASSAWDRGLNQPQHF	49	0.0162413	0	0	0	0	0	0	ALW	p1528
TGCGCCAGCAGCTTGGACAGGGCATCGGACGGCTACACCTTC	CASSLDRASDGYTF	36	0.0160071	0	0	0	0	0	0	KCY	p952
TGTGCCAGTAGTATCAACAGGGGATTCTATGGCTACACCTTC	CASSINRGFYGYTF	102	0.0158484	0	0	0	0	0	0	KCY	p1561
TGTGCCACCAGCAGAGGGTCGGTCTACGAGCAGTACTTC	CATSRGSVYEQYF	27	0.0158358	0	0	0	0	0	0	ALS	p1507
TGTGCCAGTAATACTAGCGGGAGGTGCCTGTTCTTC	CASNTSGRCLFF	101	0.015693	0	0	0	0	0	0	KCY	p1561
TGTGCCAGCGGCGGGACTAGCGGAAAAGAGACCCAGTACTTC	CASGGTSGKETQYF	35	0.015639	0	0	0	0	0	0	KTF	p1561
TGTGCCACCCAGGACAGAAACACCGGGGAGCTGTTTTTT	CATQDRNTGELFF	38	0.015561	0	0	0	0	0	0	YLQ	p1542
TGTGCCAGCAGCGCACTAGCGGGGGGGAACACCGGGGAGCTGTTTTTT	CASSALAGGNTGELFF	38	0.015561	0	0	0	0	0	0	YLQ	p1542
TGTGCCAGCGTCTCAGTAGCGACTAATGAAAAACTGTTTTTT	CASVSVATNEKLFF	42	0.0153397	0	0	0	0	0	0	LLY	p005
TGTGCCAGCGGGACAGGCGGTTATCGGTCCTACGAGCAGTACTTC	CASGTGGYRSYEQYF	18	0.0151899	0	0	0	0	0	0	ALW	p1542
TGTGCCAGCAGCTACTCCGCCGGGACAGGGACGATCTATGGCTACACCTTC	CASSYSAGTGTIYGYTF	40	0.015186	0	0	0	0	0	0	KTF	p1507
TGTGCCAGCAAAGTCACTGAAGCTTTCTTT	CASKVTEAFF	10	0.0151286	0	0	0	0	0	0	KTF	p952
TGTGCCAGCAGCTTAAGTAACTACAAAAGCACAGATACGCAGTATTTT	CASSLSNYKSTDTQYF	10	0.0151286	0	0	0	0	0	0	KTF	p952
TGTGCCAGCAGCTTTTCGGGCAATCAGCCCCAGCATTTT	CASSFSGNQPQHF	97	0.0150715	0	0	0	0	0	0	KCY	p1561
TGTGCCAGCACTTACGCGGGGGGGGTAACAGATACGCAGTATTTT	CASTYAGGVTDTQYF	215	0.0150508	0	0	0	0	0	0	ALW	p1507
TGTGCCAGCAGCGGCCGTGGGCATGAGGTCTACAATGAGCAGTTCTTC	CASSGRGHEVYNEQFF	41	0.0149744	0	0	0	0	0	0	LLY	p005
TGTGCCAGCGGCGGCAATTCACCCCTCCACTTT	CASGGNSPLHF	211	0.0147707	0	0	0	0	0	0	ALW	p1507
TGTGCCACCCAAGACTTGAACACCGGGGAGCTGTTTTTT	CATQDLNTGELFF	36	0.014742	0	0	0	0	0	0	YLQ	p1542
TGTGCCACCCAAGACTTGGGCACCGGGGAGCTGTTTTTT	CATQDLGTGELFF	36	0.014742	0	0	0	0	0	0	YLQ	p1542
TGTGCCAGCAGTGAATGGTACAGGGCCGTCAATCAGCCCCAGCATTTT	CASSEWYRAVNQPQHF	17	0.014346	0	0	0	0	0	0	ALW	p1542
TGTGCCAGCAGCGTAGAGCAAGACTACAATGAGCAGTTCTTC	CASSVEQDYNEQFF	43	0.0142526	0	0	0	0	0	0	ALW	p1528
TGTGCCACCATCACTTCTCGCGGACTAGCGGGTGCAGATACGCAGTATTTT	CATITSRGLAGADTQYF	39	0.014244	0	0	0	0	0	0	LLY	p005
TGTGCCAGCAGCTTAGGGGGAACTGAAGCTTTCTTT	CASSLGGTEAFF	39	0.014244	0	0	0	0	0	0	LLY	p005
TGTGCCAGCAGCGCAGAGCTGAAGAACACTGAAGCTTTCTTT	CASSAELKNTEAFF	16	0.0142096	0	0	0	0	0	0	KCY	p1048
TGTGCCAGCAGCTTGTCCCCAAGCGGGACTGAAGCTTTCTTT	CASSLSPSGTEAFF	16	0.0142096	0	0	0	0	0	0	KCY	p1048
TGTGCCAGCAGTCTCCTACCACCGGGACACCTCTACAATGAGCAGTTCTTC	CASSLLPPGHLYNEQFF	16	0.0142096	0	0	0	0	0	0	KCY	p1048
TGCGCCAGCAGTGACAATGGCTATGGCTACACCTTC	CASSDNGYGYTF	21	0.0142084	0	0	0	0	0	0	ALS	p1535
TGTGCCAGTCAACTAGCGGGAGATTCCTACAATGAGCAGTTCTTC	CASQLAGDSYNEQFF	21	0.0142084	0	0	0	0	0	0	ALS	p1535
TGTGCCAGCAGCCAGTCACCGAAAGATGAGCAGTACTTC	CASSQSPKDEQYF	37	0.0140471	0	0	0	0	0	0	KTF	p1507
TGTGCCAGCAGCTTAGGGGGGTCCACTGAAGCTTTCTTT	CASSLGGSTEAFF	27	0.0139319	0	0	0	0	0	0	LLY	p1535
TGTGCCAGCAGCTTTGGTACAGGTGGAACTGAAGCTTTCTTT	CASSFGTGGTEAFF	27	0.0139319	0	0	0	0	0	0	LLY	p1535
TGTGCCAGCAGTGAATTCCTCCGGGACTTGGGCAACTATGGCTACACCTTC	CASSEFLRDLGNYGYTF	42	0.0139211	0	0	0	0	0	0	ALW	p1528
TGTGCCAGCGGGACAGGGGGCGCGCAGGCCTACGAGCAGTACTTC	CASGTGGAQAYEQYF	42	0.0139211	0	0	0	0	0	0	ALW	p1528
TGTGCCAGCAGCCAAGAGGCTGTGGGGCTACGATATGGCTACACCTTC	CASSQEAVGLRYGYTF	50	0.0138466	0	0	0	0	0	0	KCY	p1562
TGTGCCAGCAGTCCCCCAGGGACAGGGACCTACGAGCAGTACTTC	CASSPPGTGTYEQYF	89	0.0138285	0	0	0	0	0	0	KCY	p1561
TGTGCCAGCAGTTTATCGAGGACAGGGGGCGTAGATGGCTACACCTTC	CASSLSRTGGVDGYTF	88	0.0136731	0	0	0	0	0	0	KCY	p1561
TGCGCCAGCAGCTTGGCGGCAGGCGTCCTCTATGGCTACACCTTC	CASSLAAGVLYGYTF	9	0.0136157	0	0	0	0	0	0	KTF	p952
TGTGCCACCAGCAGAGTTACACGTTCATACACAGATACGCAGTATTTT	CATSRVTRSYTDTQYF	9	0.0136157	0	0	0	0	0	0	KTF	p952
TGTGCCAGCAGCTCCAACCCCAAGTGGACGCAGTTCTTC	CASSSNPKWTQFF	9	0.0136157	0	0	0	0	0	0	KTF	p952
TGTGCCAGCAGTTACTGGGAAAGGGACAGGGGGCCAACCTACGAGCAGTACTTC	CASSYWERDRGPTYEQYF	9	0.0136157	0	0	0	0	0	0	KTF	p952
TGTGCCCGTCGACAGGGTGGGAAACTGTTTTTT	CARRQGGKLFF	30	0.0134048	0	0	0	0	0	0	KTF	p1561
TGCGCCAGCAGCTTCAACTCCTACGAGCAGTACTTC	CASSFNSYEQYF	15	0.0133215	0	0	0	0	0	0	KCY	p1048
TGTGCCAGCACTCAAGTTTGGGGGGCCACCTACGAGCAGTACTTC	CASTQVWGATYEQYF	15	0.0133215	0	0	0	0	0	0	KCY	p1048
TGTGCCAGCAGTTTACGGGGTAATCAGCCCCAGCATTTT	CASSLRGNQPQHF	15	0.0133215	0	0	0	0	0	0	KCY	p1048
TGTGCCAGCAGCCCGGGGGACTACACCGGGGAGCTGTTTTTT	CASSPGDYTGELFF	35	0.0132878	0	0	0	0	0	0	KTF	p1507
TGTGCCAGCAGCCAAGAGTGGGGAGACTCCTACAATGAGCAGTTCTTC	CASSQEWGDSYNEQFF	38	0.0132358	0	0	0	0	0	0	KCY	p1507
TGCAGTGCTAGGGATGCTAGCGGCACCACCGGGGAGCTGTTTTTT	CSARDASGTTGELFF	85	0.013207	0	0	0	0	0	0	KCY	p1561
TGTGCCAGCAGCTTAGAAACGGGGGCAGATTCACCCCTCCACTTT	CASSLETGADSPLHF	22	0.0129032	0	0	0	0	0	0	ALS	p1507
TGCAGCGTTGGATCCGCCAGGGCCAACACCGGGGAGCTGTTTTTT	CSVGSARANTGELFF	29	0.0128946	0	0	0	0	0	0	KCY	p952
TGCGCCAGCAGCCAAGATCGCCGTAATGGCTACACCTTC	CASSQDRRNGYTF	29	0.0128946	0	0	0	0	0	0	KCY	p952
TGTGCCAGCAGCCCCTCCCCAGGGGCCTATGGCTACACCTTC	CASSPSPGAYGYTF	29	0.0128946	0	0	0	0	0	0	KCY	p952
TGTGCCAGCAGCTTCGGCCCTAGCTCCTACGAGCAGTACTTC	CASSFGPSSYEQYF	29	0.0128946	0	0	0	0	0	0	KCY	p952
TGTGCCAGCGGCCGTGGGGGGGGCAATCAGCCCCAGCATTTT	CASGRGGGNQPQHF	29	0.0128946	0	0	0	0	0	0	KCY	p952
TGTGCCAGCAGCGTAGGTACAGGAGGACTCTACGAGCAGTACTTC	CASSVGTGGLYEQYF	19	0.0128552	0	0	0	0	0	0	ALS	p1535
TGTGCCAGCAGTGTCTCAGGGGACGACTACAATGAGCAGTTCTTC	CASSVSGDDYNEQFF	19	0.0128552	0	0	0	0	0	0	ALS	p1535
TGTGCCAGTAGTATCAAACAGGGTACTGAAGCTTTCTTT	CASSIKQGTEAFF	81	0.0125855	0	0	0	0	0	0	KCY	p1561
TGTGCCAGCAGTACCTGGGAGACCCAGTACTTC	CASSTWETQYF	33	0.0125285	0	0	0	0	0	0	KTF	p1507
TGTGCCAGCAGCTATAAAGGGCTCCTGAACACTGAAGCTTTCTTT	CASSYKGLLNTEAFF	14	0.0124334	0	0	0	0	0	0	KCY	p1048
TGTGCCAGTAGTATAGCCCTTGGGGGTCGGGAGCAGTACTTC	CASSIALGGREQYF	14	0.0124334	0	0	0	0	0	0	KCY	p1048
TGTGCCAGCGGAGACCTTAACACCGGGGAGCTGTTTTTT	CASGDLNTGELFF	30	0.012285	0	0	0	0	0	0	YLQ	p1542
TGTGCCAGCAGCCACTCTAACAATGAGCAGTTCTTC	CASSHSNNEQFF	32	0.0121488	0	0	0	0	0	0	KTF	p1507
TGTGCCAGCAGCCCGCGACAGGGCGATACGCAGTATTTT	CASSPRQGDTQYF	32	0.0121488	0	0	0	0	0	0	KTF	p1507
TGTGCCAGCAGTTACCTTGGACAGACCAACTATGGCTACACCTTC	CASSYLGQTNYGYTF	78	0.0121193	0	0	0	0	0	0	KCY	p1561
TGTGCCAGCAGCTTATCGTTTTCGCGGAGGTTGGGTGAGGAGACCCAGTACTTC	CASSLSFSRRLGEETQYF	8	0.0121029	0	0	0	0	0	0	KTF	p952
TGTGCCAGCAGCTTCCCCGGGACGGCGCACTCTGGAAACACCATATATTTT	CASSFPGTAHSGNTIYF	8	0.0121029	0	0	0	0	0	0	KTF	p952
TGTGCCAGCAGTCCCTACGCGGGAGGGCGCTCCTACAATGAGCAGTTCTTC	CASSPYAGGRSYNEQFF	8	0.0121029	0	0	0	0	0	0	KTF	p952
TGTGCCAGCAGTTTTGGACCCTATGGCTACACCTTC	CASSFGPYGYTF	8	0.0121029	0	0	0	0	0	0	KTF	p952
TGTGCCAGCAGCGTAGCAGGGAGCACTGAAGCTTTCTTT	CASSVAGSTEAFF	33	0.0120526	0	0	0	0	0	0	LLY	p005
TGTGCCAGCAGCAAAAAAACAGGACAAGGGAGCCGTAATGAAAAACTGTTTTTT	CASSKKTGQGSRNEKLFF	23	0.0118679	0	0	0	0	0	0	LLY	p1535
TGTGCCAGCAGCCTCTCCCCGTCCGGCGGCTATGGCTACACCTTC	CASSLSPSGGYGYTF	34	0.0118426	0	0	0	0	0	0	KCY	p1507
TGTGCCAGCAGTGAATATGGGACAGCCAAAGGCGGTTCGCCCCTCCACTTT	CASSEYGTAKGGSPLHF	34	0.0118426	0	0	0	0	0	0	KCY	p1507
TGCGCCAGCAGCACCGACAGGGGGAGCACAGATACGCAGTATTTT	CASSTDRGSTDTQYF	75	0.0116532	0	0	0	0	0	0	KCY	p1561
TGTGCCAGCAGCCTAAAAGCGTTTAGCGGGAGCACCGGGGAGCTGTTTTTT	CASSLKAFSGSTGELFF	26	0.0115607	0	0	0	0	0	0	KCY	p952
TGTGCCAGCAGCGTAGAATCCAGGGGTTGGACAGATACGCAGTATTTT	CASSVESRGWTDTQYF	13	0.0115453	0	0	0	0	0	0	KCY	p1048
TGTGCCAGCAGCCATAGCGGGAGTGTCTCCTACGAGCAGTACTTC	CASSHSGSVSYEQYF	41	0.0113542	0	0	0	0	0	0	KCY	p1562
TGTGCCAGCAGCGCCGGGACAGGGAGTGTTAACTATGGCTACACCTTC	CASSAGTGSVNYGYTF	41	0.0113542	0	0	0	0	0	0	KCY	p1562
TGTGCCAGCAGCTTAGCCGGGTGGCCAGATACGCAGTATTTT	CASSLAGWPDTQYF	34	0.0112695	0	0	0	0	0	0	ALW	p1528
TGTGCCAGCAGCGACCGACAGGAAAACGTTCCGATCTACGAGCAGTACTTC	CASSDRQENVPIYEQYF	25	0.0111707	0	0	0	0	0	0	KTF	p1561
TGTGCTAGCAGTCCCACAGTAACCCCCAGGGATACGCAGTATTTT	CASSPTVTPRDTQYF	19	0.0111437	0	0	0	0	0	0	ALS	p1507
TGTGCCAGCAGCCAAGAATACGGGAACACCTACAATGAGCAGTTCTTC	CASSQEYGNTYNEQFF	25	0.0111161	0	0	0	0	0	0	KCY	p952
TGTGCCAGCAGCGCCTGGGGGAGCACAGATACGCAGTATTTT	CASSAWGSTDTQYF	25	0.0111161	0	0	0	0	0	0	KCY	p952
TGTGCCAGCAGTGAAGTAGCGGGGGGAAACACCGGGGAGCTGTTTTTT	CASSEVAGGNTGELFF	27	0.0110565	0	0	0	0	0	0	YLQ	p1542
TGTGCCAGCCAGGGACATAACACCGGGGAGCTGTTTTTT	CASQGHNTGELFF	27	0.0110565	0	0	0	0	0	0	YLQ	p1542
TGTGCCAGCAGCGCAGGGACAGGGGGCACTGAAGCTTTCTTT	CASSAGTGGTEAFF	21	0.0108359	0	0	0	0	0	0	LLY	p1535
TGTGCCAGCAGCTTAGGGGGTAGCACTGAAGCTTTCTTT	CASSLGGSTEAFF	21	0.0108359	0	0	0	0	0	0	LLY	p1535
TGTGCCAGCAGCCAAGAAAACAGAATTCTGAACACTGAAGCTTTCTTT	CASSQENRILNTEAFF	24	0.0106714	0	0	0	0	0	0	KCY	p952
TGTGCCAGCAGTGATCATCGTGCCGACAGATCTATGAGCTACACCTTC	CASSDHRADRSMSYTF	24	0.0106714	0	0	0	0	0	0	KCY	p952
TGTGCCAGCAGTTTGAGAGTTTTGCCGGGCACCGGGGAGCTGTTTTTT	CASSLRVLPGTGELFF	24	0.0106714	0	0	0	0	0	0	KCY	p952
TGTGCCAGCAGCCCAGACGTTGAAGCTTTCTTT	CASSPDVEAFF	26	0.010647	0	0	0	0	0	0	YLQ	p1542
TGTGCCAGCAGCGCGACAGGGGGGACAGATACGCAGTATTTT	CASSATGGTDTQYF	32	0.0106066	0	0	0	0	0	0	ALW	p1528
TGTGCCAGCAGCTCCCGTCCGACAAAGAACACTGAAGCTTTCTTT	CASSSRPTKNTEAFF	7	0.01059	0	0	0	0	0	0	KTF	p952
TGTGCCAGCAGCTTCATCCTCCCGACGGACTCTGGAAACACCATATATTTT	CASSFILPTDSGNTIYF	7	0.01059	0	0	0	0	0	0	KTF	p952
TGTGCCAGCGGCGGTACGCAGTATTTT	CASGGTQYF	7	0.01059	0	0	0	0	0	0	KTF	p952
TGTGCCAGCGGTTCAATTGGGACTAGCGGGGCCCTTCACTACAATGAGCAGTTCTTC	CASGSIGTSGALHYNEQFF	7	0.01059	0	0	0	0	0	0	KTF	p952
TGTGCCAGCAGCCAAGATCCGGGCGATTACAATGAGCAGTTCTTC	CASSQDPGDYNEQFF	18	0.0105572	0	0	0	0	0	0	ALS	p1507
TGCAGTGCTAGAGGGACGGAAGTTCCAGATACGCAGTATTTT	CSARGTEVPDTQYF	20	0.0103199	0	0	0	0	0	0	LLY	p1535
TGTGCCAGCAGCCGAATTAACAGGGTAACGGGAAACACCATATATTTT	CASSRINRVTGNTIYF	23	0.010277	0	0	0	0	0	0	KTF	p1561
TGTGCCAGCAGTGCGTGGGACAGGGGAATGAACACTGAAGCTTTCTTT	CASSAWDRGMNTEAFF	31	0.0102751	0	0	0	0	0	0	ALW	p1528
TGCGCCAGCAGCCCCGGCAGGGCGGGGGGGGCCTATGGCTACACCTTC	CASSPGRAGGAYGYTF	27	0.0102506	0	0	0	0	0	0	KTF	p1507
TGTGCCAGCAGTTTTATGGGACAGACCCACGAGCAGTACTTC	CASSFMGQTHEQYF	37	0.0102465	0	0	0	0	0	0	KCY	p1562
TGCGCCTGTCAGGAGTCGAACACCGGGGAGCTGTTTTTT	CACQESNTGELFF	25	0.0102375	0	0	0	0	0	0	YLQ	p1542
TGTGCCAGCAGAACCGGACAGGGCGGTATGAACACTGAAGCTTTCTTT	CASRTGQGGMNTEAFF	23	0.0102268	0	0	0	0	0	0	KCY	p952
TGTGCCAGCAGTTCCTACATGGCCGAGCAGTACTTC	CASSSYMAEQYF	174	0.0277026	5	9.96532e-05	0	0	0	0	KCY	p1491
TGCGCCAGCAGCCGGGCGCGTGGGAGGGGGCGAGCAGATACGCAGTATTTT	CASSRARGRGRADTQYF	268	0.0447711	3	5.97919e-05	0	0	0	0	KTF	p1491
TGTGCCAGCAGTTACGGCCCTCGAGGCGGGGAGCTGTTTTTT	CASSYGPRGGELFF	203	0.0323197	3	5.97919e-05	0	0	0	0	KCY	p1491
TGCGCCAGCAGCCCCAAAAAGGCCACTGAAGCTTTCTTT	CASSPKKATEAFF	193	0.0307276	2	3.98613e-05	0	0	0	0	KCY	p1491
TGTGCCAGCAGCGTATACCCGGGACTTAACTATGGCTACACCTTC	CASSVYPGLNYGYTF	177	0.0281802	2	3.98613e-05	0	0	0	0	KCY	p1491
TGTGCCAGCAGCTCATCCGTCGGGACAGCATGGGAGTACTTC	CASSSSVGTAWEYF	144	0.0398782	1	2.33563e-05	0	0	0	0	KCY	p1562
TGTGCCAGACAGGACAGGAACACCGGGGAGCTGTTTTTT	CARQDRNTGELFF	59	0.0277909	1	2.29148e-05	0	0	0	0	ALW	p1495
TGCGCCAGCAGCCAACAAGGGGGTGGAGAGCAGTACTTC	CASSQQGGGEQYF	55	0.0259067	1	2.29148e-05	0	0	0	0	ALW	p1495
TGTGCCAGCAGCCAAGGGCAGAAAGACGAGCAGTACTTC	CASSQGQKDEQYF	278	0.0464417	1	1.99306e-05	0	0	0	0	KTF	p1491
TGTGCCAGCAGCCAAGTAGCAGACACAGATACGCAGTATTTT	CASSQVADTDTQYF	181	0.0302372	1	1.99306e-05	0	0	0	0	KTF	p1491
TGTGCCAGCAGCGTCTTCGGGAAAAGTACGTACAATGAGCAGTTCTTC	CASSVFGKSTYNEQFF	115	0.0436598	1	1.67977e-05	0	0	0	0	KTF	p1507
TGTGCCAGCAGCGAGAGATCACAGGGGCTGGGGGATGAAGCTTTCTTT	CASSERSQGLGDEAFF	55	0.0208808	1	1.67977e-05	0	0	0	0	KTF	p1507
TGTGCCAGCAGCTCCGGTTGGCCCTATGGCTACACCTTC	CASSSGWPYGYTF	28	0.0358056	1	1.67311e-05	0	0	0	0	ALW	p1531
TGTGCCAGCAGTTACGTGACAGGGGCGAACACTGAAGCTTTCTTT	CASSYVTGANTEAFF	25	0.0319693	1	1.67311e-05	0	0	0	0	ALW	p1531
TGTGCCAGCAGCAACCTCGGACAGAGCCCCTACGAGCAGTACTTC	CASSNLGQSPYEQYF	32	0.0270042	1	1.30217e-05	0	0	0	0	ALW	p1542
TGTGCCAGCAGCTATATTCCGGGAGACAATAGAGGTGAGCAGTTCTTC	CASSYIPGDNRGEQFF	149	0.023151	0	0	0	0	1	1.70422e-05	KCY	p1561
TGTGCCAGCAGTTTATTAGGACAGAGAGAGACCCAGTACTTC	CASSLLGQRETQYF	133	0.020665	0	0	748	0.362755	0	0	KCY	p1561
TGCGCCAGCAGCTTGGACAGGCCGAGCACAGATACGCAGTATTTT	CASSLDRPSTDTQYF	109	0.0301855	0	0	793	0.213229	0	0	KCY	p1562
TGTGCCAGCAGCTTAGGAGGGGCTGAAGCTTTCTTT	CASSLGGAEAFF	84	0.0433437	0	0	37	0.190722	0	0	LLY	p1535
TGTGCCAGCAGTGTTTGGAACAGGGCCATTAATGAAAAACTGTTTTTT	CASSVWNRAINEKLFF	32	0.0409207	0	0	15	0.159574	0	0	ALW	p1531
TGCAGTGCTAGGGCAGAGAGCTCCTACGAGCAGTACTTC	CSARAESSYEQYF	9	0.0210773	0	0	8	0.121212	0	0	LLLD	p005
TGTGCCAGCGCCGGTTTGAACACCGGGGAGCTGTTTTTT	CASAGLNTGELFF	68	0.027846	0	0	189	0.0946894	0	0	YLQ	p1542
TGTGCCTGGAGGCGGGGCGCTAGGCTGTTTTTT	CAWRRGARLFF	76	0.0339589	0	0	33	0.0816832	0	0	KTF	p1561
TGTGCCAGCAGCGAACTGACAGGCCCCAATGAGCAGTTCTTC	CASSELTGPNEQFF	559	0.039132	0	0	43	0.0786106	0	0	ALW	p1507
TGCAGTGCTAGAGATCAGGGGGCGATAAACACCGGGGAGCTGTTTTTT	CSARDQGAINTGELFF	56	0.022932	0	0	156	0.0781563	0	0	YLQ	p1542
TGTGCCAGCAGTCTGGCAGGGGATGGTTACAATGAGCAGTTCTTC	CASSLAGDGYNEQFF	60	0.0405954	0	0	9	0.0676692	0	0	ALS	p1535
TGTGCCAGCAGCTTGGGAGGGGTTGAAGCTTTCTTT	CASSLGGVEAFF	91	0.0469556	0	0	13	0.0670103	0	0	LLY	p1535
TGCAGTGCACCAGGGCTGGGGACCCAGTACTTC	CSAPGLGTQYF	103	0.0460232	0	0	27	0.0668317	0	0	KTF	p1561
TGTGCCAGCAGTGGACTAGTCAATGAGCAGTTCTTC	CASSGLVNEQFF	650	0.0455023	0	0	34	0.0621572	0	0	ALW	p1507
TGTGCCAGCAGCGTAGTCGGGAAGACCTCCTACAATGAGCAGTTCTTC	CASSVVGKTSYNEQFF	69	0.0308311	0	0	20	0.049505	0	0	KTF	p1561
TGTGCCAGCAGTGACTTGAACACCGGGGAGCTGTTTTTT	CASSDLNTGELFF	62	0.025389	0	0	59	0.0295591	0	0	YLQ	p1542
TGTGCCAGCAGCGAGGATATTGAAGCTTTCTTT	CASSEDIEAFF	65	0.0266175	0	0	47	0.0235471	0	0	YLQ	p1542
TGTGCCAGCAGCCAAGAACTTGGGGACACCTACAATGAGCAGTTCTTC	CASSQELGDTYNEQFF	294	0.0456805	0	0	40	0.0193986	0	0	KCY	p1561
TGTGCCAGCAGCGCGACAGGGGGGAATGAAAAACTGTTTTTT	CASSATGGNEKLFF	27	0.0239787	0	0	15	0.0140845	0	0	KCY	p1048
TGTGCCAGCAGCCAAGAGGTCGGAGTCACCTATCAGCCCCAGCATTTT	CASSQEVGVTYQPQHF	246	0.0382225	0	0	23	0.0111542	0	0	KCY	p1561
TGTGCCAGCAGCTGGAGTCCCGGGACAGGGGGAGGCTACACCTTC	CASSWSPGTGGGYTF	75	0.0207699	0	0	38	0.0102178	0	0	KCY	p1562
TGTGCCAGCAGCGGGTGGGGGGGCACCGGGGAGCTGTTTTTT	CASSGWGGTGELFF	142	0.0494601	0	0	0	0	0	0	KCY	p1507
TGTGCCAGCGTGGACTTAAACACCGGGGAGCTGTTTTTT	CASVDLNTGELFF	9	0.0494505	0	0	0	0	0	0	YLQ	p1528
TGTGCCAGCATCTGCGGGACAGCCGTTTACGAGCAGTACTTC	CASICGTAVYEQYF	55	0.049416	0	0	0	0	0	0	ALW	p005
TGTGCCAGCAGCGAGCACGGGGGAAATCAGCCCCAGCATTTT	CASSEHGGNQPQHF	308	0.0490368	0	0	0	0	0	0	KCY	p1491
TGTGCCACCAGCCCGCGGACAGGAGATGGGCAGTACTTC	CATSPRTGDGQYF	32	0.0484115	0	0	0	0	0	0	KTF	p952
TGTGCCAGCAGCTCCCAAGTAAGTGATGAGCAGTTCTTC	CASSSQVSDEQFF	108	0.0482574	0	0	0	0	0	0	KTF	p1561
TGTGCCAGCAGCTTACGACTGAAACAAGAGACCCAGTACTTC	CASSLRLKQETQYF	125	0.0474563	0	0	0	0	0	0	KTF	p1507
TGTGCCAGCAGCTTAACGACTAGCGGGAGGACCAATGAGCAGTTCTTC	CASSLTTSGRTNEQFF	143	0.0473981	0	0	0	0	0	0	ALW	p1528
TGCAGTGCTAGAGATGCGGACAGGGGGCAAGATACGCAGTATTTT	CSARDADRGQDTQYF	169	0.0468014	0	0	0	0	0	0	KCY	p1562
TGCAGCGTTGAAGATCCCCTAGGACAGGGGAAGAACACTGAAGCTTTCTTT	CSVEDPLGQGKNTEAFF	52	0.0467206	0	0	0	0	0	0	ALW	p005
TGTGCCAGCAGCCCGGACATCGTTCAGTACTTC	CASSPDIVQYF	114	0.046683	0	0	0	0	0	0	YLQ	p1542
TGTGCCAGCAGTTACGAGGGGGAAAGATACACTGAAGCTTTCTTT	CASSYEGERYTEAFF	57	0.0457464	0	0	0	0	0	0	MEV	p1531
TGCGCCAGCAGCTTGGTCAGGACAGAGGGCTCACCCCTCCACTTT	CASSLVRTEGSPLHF	77	0.0451613	0	0	0	0	0	0	ALS	p1507
TGTGCCAGACAAGACTCGAACACCGGGGAGCTGTTTTTT	CARQDSNTGELFF	110	0.045045	0	0	0	0	0	0	YLQ	p1542
TGTGCCACCAGCAGGGGATCCTCCTACGAGCAGTACTTC	CATSRGSSYEQYF	301	0.0442908	0	0	0	0	0	0	ALS	p1426
TGTGCCAGCAGCGTAGTAGAATACACAGATACGCAGTATTTT	CASSVVEYTDTQYF	133	0.0440835	0	0	0	0	0	0	ALW	p1528
TGTGCCAGCAGCCCGGCCCCCGGCGGGATTAGGGAGCTGTTTTTT	CASSPAPGGIRELFF	99	0.0440196	0	0	0	0	0	0	KCY	p952
TGTGCCAGCAGTTACCTACTACAGGGTTCCTACGAGCAGTACTTC	CASSYLLQGSYEQYF	34	0.0434783	0	0	0	0	0	0	ALW	p1531
TGTGCCAGCAGCTGGAAAACAGGGGGCTATGGCTACACCTTC	CASSWKTGGYGYTF	279	0.0433499	0	0	0	0	0	0	KCY	p1561
TGTGCCAGCAGTCCACCGGGACAGCCCTACGAGCAGTACTTC	CASSPPGQPYEQYF	84	0.0433437	0	0	0	0	0	0	LLY	p1535
TGTGCCAGCAGTTTGGGGCCGCGGACCGAGCAGTACTTC	CASSLGPRTEQYF	97	0.0431303	0	0	0	0	0	0	KCY	p952
TGTGCCAGCAGCCAAGATCCCCTGGGGTTAGCTGGCTCCTACAATGAGCAGTTCTTC	CASSQDPLGLAGSYNEQFF	48	0.0431267	0	0	0	0	0	0	ALW	p005
TGTGCCAGCAGCTCCGGGGAGGGACCGGGACTAGCCTCCTACAATGAGCAGTTCTTC	CASSSGEGPGLASYNEQFF	48	0.0431267	0	0	0	0	0	0	ALW	p005
TGCAGTGCTAGAGGACACAGGGAAACGAACACCGGGGAGCTGTTTTTT	CSARGHRETNTGELFF	105	0.0429975	0	0	0	0	0	0	YLQ	p1542
TGTGCCAGCAGCTTAGGCGGGTCGGAAGCTTTCTTT	CASSLGGSEAFF	117	0.0427319	0	0	0	0	0	0	LLY	p005
TGTGCCAGCAGTTTGGGTGTCAGGGGTGGGGATCAGCCCCAGCATTTT	CASSLGVRGGDQPQHF	122	0.0424939	0	0	0	0	0	0	KCY	p1507
TGTGCCAGCAGCCAAACACACAAGGACGAGCAGTACTTC	CASSQTHKDEQYF	111	0.0421412	0	0	0	0	0	0	KTF	p1507
TGTGCCAGCAGCGTTGAGTCCCGGGGTTTTACAGATACGCAGTATTTT	CASSVESRGFTDTQYF	47	0.0417407	0	0	0	0	0	0	KCY	p1048
TGTGCCAGCAGTTTACGAACGGCGTACCAAGAGACCCAGTACTTC	CASSLRTAYQETQYF	282	0.041495	0	0	0	0	0	0	ALS	p1426
TGCAGCGTTCCGAACACCCAGGGAACCACCGGGGAGCTGTTTTTT	CSVPNTQGTTGELFF	93	0.0413517	0	0	0	0	0	0	KCY	p952
TGCAGTGCTAGGGGGCCAGGCTTGGTCCACACTAATGAAAAACTGTTTTTT	CSARGPGLVHTNEKLFF	6	0.0410959	0	0	0	0	0	0	LLY	p1507
TGTGCCAGCAGCCTCGCCGGGTCCACTGAAGCTTTCTTT	CASSLAGSTEAFF	6	0.0410959	0	0	0	0	0	0	LLY	p1507
TGTGCCAGCAGCTTAGGAACAGGGAGTACTGAAGCTTTCTTT	CASSLGTGSTEAFF	6	0.0410959	0	0	0	0	0	0	LLY	p1507
TGTGCCAGCAGCTTGGGAGGCAGCACTGAAGCTTTCTTT	CASSLGGSTEAFF	6	0.0410959	0	0	0	0	0	0	LLY	p1507
TGCAGCGTTGGAAACACCGTTTTCGACGAGCAGTACTTC	CSVGNTVFDEQYF	112	0.0409058	0	0	0	0	0	0	LLY	p005
TGTGCCAGCAGCTTGGGTGGCACTGAAGCTTTCTTT	CASSLGGTEAFF	112	0.0409058	0	0	0	0	0	0	LLY	p005
TGTGCCAGCAGCTTAGACATTGAAGCTTTCTTT	CASSLDIEAFF	86	0.0405087	0	0	0	0	0	0	ALW	p1495
TGCAGCGTCCTCGGACTAGCGGAACTTCGCACAGATACGCAGTATTTT	CSVLGLAELRTDTQYF	116	0.040404	0	0	0	0	0	0	KCY	p1507
TGTGCCAGTAGTATGAGGGTAAAGGACGAGCAGTACTTC	CASSMRVKDEQYF	90	0.0402145	0	0	0	0	0	0	KTF	p1561
TGTGCCAGCATCAAACGGGGGGCCCAAGGCGATGAGCAGTTCTTC	CASIKRGAQGDEQFF	90	0.0400178	0	0	0	0	0	0	KCY	p952
TGTGCCAGCAGTTCTCCCGGGACGAACTACAATGAGCAGTTCTTC	CASSSPGTNYNEQFF	114	0.0397074	0	0	0	0	0	0	KCY	p1507
TGTGCCAGCAGCTTGAGCGGGAGGGCCTACAATGAGCAGTTCTTC	CASSLSGRAYNEQFF	26	0.0393343	0	0	0	0	0	0	KTF	p952
TGTGCCAGCGGAAAGCCCTACGAGCAGTACTTC	CASGKPYEQYF	159	0.0388848	0	0	0	0	0	0	LLLD	p1507
TGTGCCAGCAGCCAAGGGGGTAAGGATGAGCAGTACTTC	CASSQGGKDEQYF	102	0.0387244	0	0	0	0	0	0	KTF	p1507
TGTGCCAGCAGCGTGGCAGGAAGCACTGAAGCTTTCTTT	CASSVAGSTEAFF	75	0.0386997	0	0	0	0	0	0	LLY	p1535
TGCGCCAGCAGCCAAGTGCAGGGAGGATACGAGCAGTACTTC	CASSQVQGGYEQYF	82	0.0386246	0	0	0	0	0	0	ALW	p1495
TGTGCCAGCACCCCGCGGGGGCGGCGTGAAAACACCGGGGAGCTGTTTTTT	CASTPRGRRENTGELFF	94	0.038493	0	0	0	0	0	0	YLQ	p1542
TGCAGTGCTAGAGATGATGGGGCCGCGAACACCGGGGAGCTGTTTTTT	CSARDDGAANTGELFF	7	0.0384615	0	0	0	0	0	0	YLQ	p1528
TGTGCCAGCAGTGAAATGAACACCGGGGAGCTGTTTTTT	CASSEMNTGELFF	7	0.0384615	0	0	0	0	0	0	YLQ	p1528
TGTGCCGGAGGGGACACGAACACCGGGGAGCTGTTTTTT	CAGGDTNTGELFF	7	0.0384615	0	0	0	0	0	0	YLQ	p1528
TGTGCCAGCAGCCAAGGGGCAAAGGATGAGCAGTTCTTC	CASSQGAKDEQFF	25	0.0378215	0	0	0	0	0	0	KTF	p952
TGTGCCAGCAGTGACATAGACACCGGGGAGCTGTTTTTT	CASSDIDTGELFF	92	0.037674	0	0	0	0	0	0	YLQ	p1542
TGTGCCAGCAGCTTATCAGGGTCCACTGAAGCTTTCTTT	CASSLSGSTEAFF	73	0.0376677	0	0	0	0	0	0	LLY	p1535
TGTGCCAGCAGTTTAAGCGGGGACTCCTACAATGAGCAGTTCTTC	CASSLSGDSYNEQFF	64	0.0375367	0	0	0	0	0	0	ALS	p1507
TGCAGTGCCAGCCGACTTTACCTCAATCAGCCCCAGCATTTT	CSASRLYLNQPQHF	113	0.0374544	0	0	0	0	0	0	ALW	p1528
TGTGCCAGCAGTTTGTCGACGGGGGTAGGGATGTACACTGAAGCTTTCTTT	CASSLSTGVGMYTEAFF	55	0.0372124	0	0	0	0	0	0	ALS	p1535
TGTGCCAGCAGCTTAGAGGGCTTCCCAGATACGCAGTATTTT	CASSLEGFPDTQYF	112	0.037123	0	0	0	0	0	0	ALW	p1528
TGTGCCACCAGCAGGACGACGAGGGGCAACGGCTACACCTTC	CATSRTTRGNGYTF	83	0.0370867	0	0	0	0	0	0	KTF	p1561
TGTGCCAGCAGCGACCGACAGGGCCCAACTAACTATGGCTACACCTTC	CASSDRQGPTNYGYTF	82	0.0366399	0	0	0	0	0	0	KTF	p1561
TGTGCCAGTAGTGGAACTTCGGGACAGGGGTCTAATGAGCAGTTCTTC	CASSGTSGQGSNEQFF	100	0.036523	0	0	0	0	0	0	LLY	p005
TGTGCCAGCAGTTTATCCCGGACTCAAGATACGCAGTATTTT	CASSLSRTQDTQYF	82	0.0364606	0	0	0	0	0	0	KCY	p952
TGTGCCAGCAGTTTATCCCCCCAATTATCAGGGGCCTACAATGAGCAGTTCTTC	CASSLSPQLSGAYNEQFF	43	0.0362869	0	0	0	0	0	0	ALW	p1542
TGTGCCTGGAGCGCAGGGGTTACGATGAACACTGAAGCTTTCTTT	CAWSAGVTMNTEAFF	18	0.0360721	0	0	0	0	0	0	RLQ	p1535
TGTGCCAGCAGCTTAGCGGGTAGCGGGGGATTCACCGGGGAGCTGTTTTTT	CASSLAGSGGFTGELFF	81	0.036016	0	0	0	0	0	0	KCY	p952
TGTGCCAGCAGTTCCACAGGGGTAGGGGAGCAGTTCTTC	CASSSTGVGEQFF	18	0.0356436	0	0	0	0	0	0	KTF	p1048
TGTGCCAGCAGTTACCTGTCACGAGCTGAGCAGTTCTTC	CASSYLSRAEQFF	40	0.035524	0	0	0	0	0	0	KCY	p1048
TGTGCCAGCAGTTTATATGCTGGGGCGAACACTGAAGCTTTCTTT	CASSLYAGANTEAFF	44	0.035313	0	0	0	0	0	0	MEV	p1531
TGTGCCAGCAGCCTAGCGGGAGACAGCTACAATGAGCAGTTCTTC	CASSLAGDSYNEQFF	52	0.0351827	0	0	0	0	0	0	ALS	p1535
TGTGCCAGCGGCAGTCCCTACGAGCAGTACTTC	CASGSPYEQYF	15	0.0351288	0	0	0	0	0	0	LLLD	p005
TGTGCCAGCAGCTTAGTTGAGGCGGGGGGCTGGGACACTGAAGCTTTCTTT	CASSLVEAGGWDTEAFF	68	0.0350877	0	0	0	0	0	0	LLY	p1535
TGTGCCAGCAGCGTAGCTGTCAGCTCCTACGAGCAGTACTTC	CASSVAVSSYEQYF	143	0.0349719	0	0	0	0	0	0	LLLD	p1507
TGTGCCAGCAGCTCACCCGCCGCACTGTACGAGCAGTACTTC	CASSSPAALYEQYF	31	0.0349493	0	0	0	0	0	0	LLLD	p1426
TGTGCCAGCAGTTGGAGAACCGGGGAGCTGTTTTTT	CASSWRTGELFF	496	0.0347217	0	0	0	0	0	0	ALW	p1507
TGTGCCAGCAGCCAAGGTATCAAAGATACGCAGTATTTT	CASSQGIKDTQYF	91	0.0345482	0	0	0	0	0	0	KTF	p1507
TGTGCCAGCAGCGATCGAACTCTAATACGGACAGAGGAAGCTTTCTTT	CASSDRTLIRTEEAFF	91	0.0345482	0	0	0	0	0	0	KTF	p1507
TGCAGTGCTAGAGATGGTCAGGGGACGAACACCGGGGAGCTGTTTTTT	CSARDGQGTNTGELFF	84	0.034398	0	0	0	0	0	0	YLQ	p1542
TGTGCCAGCAGTGAAGCAGGTAGCGGGGGGTGGCAGTTCTTC	CASSEAGSGGWQFF	5	0.0342466	0	0	0	0	0	0	LLY	p1507
TGTGCCAGCAGTAGTGTCGAACCGAACACTGAAGCTTTCTTT	CASSSVEPNTEAFF	50	0.0338295	0	0	0	0	0	0	ALS	p1535
TGTGCCAGCAGCTATTCCCCCGGGACAGGGTACGGCTACACCTTC	CASSYSPGTGYGYTF	212	0.0337526	0	0	0	0	0	0	KCY	p1491
TGTGCCAGCAGTTACTCTCCCTCCGGGCAGTACTTC	CASSYSPSGQYF	17	0.0336634	0	0	0	0	0	0	KTF	p1048
TGTGCCAGCAGCCAAGGGCAGAAGGACGAGCAGTACTTC	CASSQGQKDEQYF	88	0.0334093	0	0	0	0	0	0	KTF	p1507
TGTGCCAGCGGACCCACCGAGCAGTTCTTC	CASGPTEQFF	22	0.0332829	0	0	0	0	0	0	KTF	p952
TGTGCCAGCAGCGTTCCCGTAGCGGGGGGGCCCGGTGAGCAGTTCTTC	CASSVPVAGGPGEQFF	26	0.0332481	0	0	0	0	0	0	ALW	p1531
TGTGCCAGCAGTTCCCCTATAGGGGCCGTCTCCTACGAGCAGTACTTC	CASSSPIGAVSYEQYF	37	0.0332435	0	0	0	0	0	0	ALW	p005
TGCAGTGCTAGAGACGAGGTGGCAACGAACACCGGGGAGCTGTTTTTT	CSARDEVATNTGELFF	81	0.0331695	0	0	0	0	0	0	YLQ	p1542
TGTGCAACGGGATATCTGAACACCGGGGAGCTGTTTTTT	CATGYLNTGELFF	6	0.032967	0	0	0	0	0	0	YLQ	p1528
TGTGCCAGCAGTGAACCAAACTCCAACGAGCAGTACTTC	CASSEPNSNEQYF	6	0.032967	0	0	0	0	0	0	YLQ	p1528
TGTGCCAGCAGCCAAGAGCAGCGGGGGGGCCCCTACAATGAGCAGTTCTTC	CASSQEQRGGPYNEQFF	117	0.032401	0	0	0	0	0	0	KCY	p1562
TGTGCGGCGGGAGCGGGAGAGAGTCGGTCCTACGAGCAGTACTTC	CAAGAGESRSYEQYF	38	0.0320675	0	0	0	0	0	0	ALW	p1542
TGTGCCAGCAGTCCTGGACAGGAGGAGTTCTTC	CASSPGQEEFF	25	0.0319693	0	0	0	0	0	0	ALW	p1531
TGTGCCAGCAGCCAATCTATGAAAAATCAGCCCCAGCATTTT	CASSQSMKNQPQHF	21	0.03177	0	0	0	0	0	0	KTF	p952
TGTGCCAGCAGCGCGAAGGGAGGGGGGGGTTCACCCCTCCACTTT	CASSAKGGGGSPLHF	91	0.0316963	0	0	0	0	0	0	KCY	p1507
TGTGCCAGTAGTGGCGGTAGCAATCAGCCCCAGCATTTT	CASSGGSNQPQHF	37	0.0312236	0	0	0	0	0	0	ALW	p1542
TGTGCCAGCAGCCTGGGGATATCCGGGGAGCTGTTTTTT	CASSLGISGELFF	66	0.0310881	0	0	0	0	0	0	ALW	p1495
TGTGCCATCAGTCCCCTGGATCCTCGAAACTATGGCTACACCTTC	CAISPLDPRNYGYTF	81	0.0307517	0	0	0	0	0	0	KTF	p1507
TGTGCCAGCAGCTTGGCCCCCGGGGGGCGCGAGCAGTACTTC	CASSLAPGGREQYF	69	0.0306803	0	0	0	0	0	0	KCY	p952
TGTGCCAGCAGCATTAGCGGGAGCACTGAAGCTTTCTTT	CASSISGSTEAFF	84	0.0306793	0	0	0	0	0	0	LLY	p005
TGTGCCAGCAGCCCCCGGGCTAGCGGGAGGGCCGTCTCCTACAATGAGCAGTTCTTC	CASSPRASGRAVSYNEQFF	20	0.0302572	0	0	0	0	0	0	KTF	p952
TGTGCCAGCAGCCCGGGGGGGAGGGCCTACAATGAGCAGTTCTTC	CASSPGGRAYNEQFF	20	0.0302572	0	0	0	0	0	0	KTF	p952
TGCAGCGCCTGGACGGGGAACACTGAAGCTTTCTTT	CSAWTGNTEAFF	181	0.0302372	0	0	0	0	0	0	KTF	p1491
TGTGCCAGCAGTTTATCCCGATCCCACATATTCCAGTACTTC	CASSLSRSHIFQYF	68	0.0302357	0	0	0	0	0	0	KCY	p952
TGTGCCAGCAGTGAAGATTTTCGGCAGGCCGGTGAGCAGTTCTTC	CASSEDFRQAGEQFF	34	0.0301954	0	0	0	0	0	0	KCY	p1048
TGTGCCAGCAGCCAAGAGATCAGGGGGGCCGGATTAAATGAGCAGTTCTTC	CASSQEIRGAGLNEQFF	86	0.0299547	0	0	0	0	0	0	KCY	p1507
TGTGCCAGCAGCTTAGGGGCAGGGGGCAACGTCCTGACTTTC	CASSLGAGGNVLTF	82	0.0299489	0	0	0	0	0	0	LLY	p005
TGTGCCAGTTCCGGGACAACGAAGGACGAGCAGTACTTC	CASSGTTKDEQYF	67	0.0299374	0	0	0	0	0	0	KTF	p1561
TGTGCCAGCAGTCCTTACCGTCCGGGCAAGGGGACTGAAGCTTTCTTT	CASSPYRPGKGTEAFF	188	0.0299315	0	0	0	0	0	0	KCY	p1491
TGTGCCAGCAGCCCCTACAACATCCGGGACACCACGAATCAGCCCCAGCATTTT	CASSPYNIRDTTNQPQHF	15	0.029703	0	0	0	0	0	0	KTF	p1048
TGTGCCAGCAGCGGGAATCTGAGGGCTTTTGGGTATGGCTACACCTTC	CASSGNLRAFGYGYTF	15	0.029703	0	0	0	0	0	0	KTF	p1048
TGTGCCAGCAGCCCATGGGGGGGGACCGGGGAGCTGTTTTTT	CASSPWGGTGELFF	107	0.0296317	0	0	0	0	0	0	KCY	p1562
TGTGCCAGCAGCTTCGGCGGGATGGACGAGCAGTACTTC	CASSFGGMDEQYF	107	0.0296317	0	0	0	0	0	0	KCY	p1562
TGTGCCAGCAGCGCCCACAGGGATCCGGCTGGAAACACCATATATTTT	CASSAHRDPAGNTIYF	88	0.029168	0	0	0	0	0	0	ALW	p1528
TGTGCCAGCAGCTTAGGTGGGGAAGGAGCTTTCTTT	CASSLGGEGAFF	55	0.0283798	0	0	0	0	0	0	LLY	p1535
TGTGCCTGGACCCCGGGATCCAACTATGGCTACACCTTC	CAWTPGSNYGYTF	12	0.028103	0	0	0	0	0	0	LLLD	p005
TGTGCCAGCAGCTTAGATGCAGGGAACTATGGCTACACCTTC	CASSLDAGNYGYTF	190	0.0279576	0	0	0	0	0	0	ALS	p1426
TGTGCCAGCAGCCAAGTGAAGGGGGAGCAGTACTTC	CASSQVKGEQYF	167	0.0278984	0	0	0	0	0	0	KTF	p1491
TGTGCCAGCAGCTTAGGGGGGACTGAAGCTTTCTTT	CASSLGGTEAFF	54	0.0278638	0	0	0	0	0	0	LLY	p1535
TGTGCCAGCAGTGAATTGAGACAGGGGCCAGGAGAGCAGTTCTTC	CASSELRQGPGEQFF	14	0.0277228	0	0	0	0	0	0	KTF	p1048
TGCAGCGTTGACCTTGGGTTTGGGCAGGGAAAAGGCTACACCTTC	CSVDLGFGQGKGYTF	31	0.0275311	0	0	0	0	0	0	KCY	p1048
TGTGCCAGCAGTGAATTCGGGACAGCTAATCAGCCCCAGCATTTT	CASSEFGTANQPQHF	31	0.0275311	0	0	0	0	0	0	KCY	p1048
TGCAGTGCTAGAGATCACGGGGCCACGAACACCGGGGAGCTGTTTTTT	CSARDHGATNTGELFF	5	0.0274725	0	0	0	0	0	0	YLQ	p1528
TGTGCCAGCAGTGAACTAAACACCGGGGAGCTGTTTTTT	CASSELNTGELFF	5	0.0274725	0	0	0	0	0	0	YLQ	p1528
TGTGCCAGCATGACCCAGAACACCGGGGAGCTGTTTTTT	CASMTQNTGELFF	5	0.0274725	0	0	0	0	0	0	YLQ	p1528
TGTGCCAGCAGCACCAGCGGGAGGGCCTACAATGAGCAGTTCTTC	CASSTSGRAYNEQFF	18	0.0272315	0	0	0	0	0	0	KTF	p952
TGTGCCAGCAGCCCTAAGCCCCCGGGACGGAAATACTTC	CASSPKPPGRKYF	162	0.0270631	0	0	0	0	0	0	KTF	p1491
TGTGCCAGCAGCCAAGTATTTAAGGATGAGCAGTTCTTC	CASSQVFKDEQFF	60	0.0268097	0	0	0	0	0	0	KTF	p1561
TGTGCCAGTAGCTCGACTAGCAAAGATACGCAGTATTTT	CASSSTSKDTQYF	70	0.0265756	0	0	0	0	0	0	KTF	p1507
TGTGCCACCAGTGACAAACAGGGATTCGGGGAGCTGTTTTTT	CATSDKQGFGELFF	31	0.0261603	0	0	0	0	0	0	ALW	p1542
TGTGCCAGCAGCGTAGTGGAGTTCACAGATACGCAGTATTTT	CASSVVEFTDTQYF	31	0.0261603	0	0	0	0	0	0	ALW	p1542
TGTGCCAGCAGTTACCTTGGACAGGGGGAAAGAGATGGCTACACCTTC	CASSYLGQGERDGYTF	29	0.0260557	0	0	0	0	0	0	ALW	p005
TGCGCCAGCAGCCCACGGACTAGCGGGGGGGCGAGCCAAGAGACCCAGTACTTC	CASSPRTSGGASQETQYF	163	0.0259513	0	0	0	0	0	0	KCY	p1491
TGTGCCAGCAGCGTAGAACTGAACTCCTACGAGCAGTACTTC	CASSVELNSYEQYF	23	0.0259301	0	0	0	0	0	0	LLLD	p1426
TGTGCCAGCGCGCAGGGTAACTATGGCTACACCTTC	CASAQGNYGYTF	106	0.0259232	0	0	0	0	0	0	LLLD	p1507
TGTGCCACCACCGGACAGGGGAAAGCTTTCTTT	CATTGQGKAFF	13	0.0257426	0	0	0	0	0	0	KTF	p1048
TGTGCCAGCAGTGAATCCGGGACAGGAAACACTGAAGCTTTCTTT	CASSESGTGNTEAFF	13	0.0257426	0	0	0	0	0	0	KTF	p1048
TGTGCCAGCAGCGCCTGGGGGGGTACTCAGCCCCAGCATTTT	CASSAWGGTQPQHF	160	0.0254737	0	0	0	0	0	0	KCY	p1491
TGTGCCAGCAGCTTTTCTCCAGGGGTGGGCTATGGCTACACCTTC	CASSFSPGVGYGYTF	57	0.0253446	0	0	0	0	0	0	KCY	p952
TGTGCCAGCAGTTACTCAATACCAGCCACTGAAGCTTTCTTT	CASSYSIPATEAFF	69	0.0252009	0	0	0	0	0	0	LLY	p005
TGTGCCAGCAGCCCCCGGACAGGCGAATTCCCCTCCTACAATGAGCAGTTCTTC	CASSPRTGEFPSYNEQFF	28	0.0251572	0	0	0	0	0	0	ALW	p005
TGTGCCAGCAGCCGTTCGGTCCTCGGAGCCAAAAACATTCAGTACTTC	CASSRSVLGAKNIQYF	66	0.0250569	0	0	0	0	0	0	KTF	p1507
TGTGCCAGGGGAGAGGGGAACACCGGGGAGCTGTTTTTT	CARGEGNTGELFF	61	0.0249795	0	0	0	0	0	0	YLQ	p1542
TGTGCCAGCAGTTACACCGGGGGTAACGGAGATACGCAGTATTTT	CASSYTGGNGDTQYF	28	0.0248668	0	0	0	0	0	0	KCY	p1048
TGTGCCAGCAGTTTTAAACAGGGGGCTACTGAAGCTTTCTTT	CASSFKQGATEAFF	28	0.0248668	0	0	0	0	0	0	KCY	p1048
TGTGCCAGCAGCTTGGGGGGGTCTGAAGCTTTCTTT	CASSLGGSEAFF	48	0.0247678	0	0	0	0	0	0	LLY	p1535
TGTGCCAGCTGGGACAGTGCTAACTATGGCTACACCTTC	CASWDSANYGYTF	65	0.0246773	0	0	0	0	0	0	KTF	p1507
TGTGCCAGCAGTTTAACTCAGAGCGGGAGAACCAATGAGCAGTTCTTC	CASSLTQSGRTNEQFF	74	0.0245277	0	0	0	0	0	0	ALW	p1528
TGCAGCGTTCCTTCGGGGGGTTCCAGTTGGATT	CSVPSGGSSWI	16	0.0242057	0	0	0	0	0	0	KTF	p952
TGTGCCAGTACGACTAGCGGGAGTAACTACAATGAGCAGTTCTTC	CASTTSGSNYNEQFF	12	0.0240481	0	0	0	0	0	0	RLQ	p1535
TGCGCCAGCAGTGAGGTGAATGAGCAGTTCTTC	CASSEVNEQFF	41	0.0240469	0	0	0	0	0	0	ALS	p1507
TGTGCCAGCAGCTTAGGCGGGGGGGCCGGGAATGAGCAGTTCTTC	CASSLGGGAGNEQFF	27	0.0239787	0	0	0	0	0	0	KCY	p1048
TGTGCCAGGGGAGCGGGGGAAAAGCGTTCCTACGAGCAGTACTTC	CARGAGEKRSYEQYF	72	0.0238648	0	0	0	0	0	0	ALW	p1528
TGTGCCAGCAGATATTCCACCGATACGCAGTATTTT	CASRYSTDTQYF	12	0.0237624	0	0	0	0	0	0	KTF	p1048
TGTGCCAGCAGTTTTTCGGCCGGGACAGGGAGGAAGTATGGCTACACCTTC	CASSFSAGTGRKYGYTF	12	0.0237624	0	0	0	0	0	0	KTF	p1048
TGTGCCAGCAGCCTGAACAGGGGCCTCCCGGGTGGGGCCAACGTCCTGACTTTC	CASSLNRGLPGGANVLTF	28	0.0236287	0	0	0	0	0	0	ALW	p1542
TGCAGTGCTAGAGGGGGGGGGGCAGGTCAGAACACCGGGGAGCTGTTTTTT	CSARGGGAGQNTGELFF	49	0.0230805	0	0	0	0	0	0	ALW	p1495
TGTGCCAGCAGCTTAGATATTGAAGCTTTCTTT	CASSLDIEAFF	56	0.022932	0	0	0	0	0	0	YLQ	p1542
TGTGCCAGCAGTGCGTGGGACGGGAAATATATCTACGAGCAGTACTTC	CASSAWDGKYIYEQYF	69	0.0228704	0	0	0	0	0	0	ALW	p1528
TGTGCCAGCAGCTTAGATCGGGGGTCGCAGTATTTT	CASSLDRGSQYF	15	0.0226929	0	0	0	0	0	0	KTF	p952
TGTGCCAGCAGTGAATATAGAGGGGGCGATGAGCAGTTCTTC	CASSEYRGGDEQFF	80	0.0221545	0	0	0	0	0	0	KCY	p1562
TGTGCCATCCAGGACTCGAACACCGGGGAGCTGTTTTTT	CAIQDSNTGELFF	54	0.022113	0	0	0	0	0	0	YLQ	p1542
TGTGCCAGCAGCCTGACACAATTAATCGGGGGTAAAGGATTAACTGAAGCTTTCTTT	CASSLTQLIGGKGLTEAFF	11	0.0217822	0	0	0	0	0	0	KTF	p1048
TGTGCCACCAGTACCCCGGAGCCGAACACTGAAGCTTTCTTT	CATSTPEPNTEAFF	32	0.0216509	0	0	0	0	0	0	ALS	p1535
TGCGCCAGCAGCTTGACGGGGCAGGGGCAGCCCCAGCATTTT	CASSLTGQGQPQHF	134	0.0213342	0	0	0	0	0	0	KCY	p1491
TGTGCCAGCTCCCCTTGGGGGACAGCCTACGAGCAGTACTTC	CASSPWGTAYEQYF	77	0.0213237	0	0	0	0	0	0	KCY	p1562
TGTGCCAGCAGGCGAATACTAGCGGGGGCGGATGAGCAGTTCTTC	CASRRILAGADEQFF	14	0.02118	0	0	0	0	0	0	KTF	p952
TGCGCCAGCAGCTTGGTGTCCGATATGGATGGCTACACCTTC	CASSLVSDMDGYTF	36	0.0211144	0	0	0	0	0	0	ALS	p1507
TGTGCCAGCAGCCAAGACGGAGCGGGGGGGCCCTTCGGGGAGCTGTTTTTT	CASSQDGAGGPFGELFF	25	0.021097	0	0	0	0	0	0	ALW	p1542
TGCAGCGTTGAAGTCCCGGACTCCGATTCCCCAGATACGCAGTATTTT	CSVEVPDSDSPDTQYF	35	0.0205279	0	0	0	0	0	0	ALS	p1507
TGTGCCAGCAGCCCCTCCGCGGGGGCTAGCTATGGCTACACCTTC	CASSPSAGASYGYTF	74	0.0204929	0	0	0	0	0	0	KCY	p1562
TGTGCCAGCTCACCGAACCGGGGGCCTAGCGGCCTCCTTGAGCAGTTCTTC	CASSPNRGPSGLLEQFF	24	0.0202532	0	0	0	0	0	0	ALW	p1542
TGTGCCAGCAGACCCAGCGGGGGAAGGTCCTACGAGCAGTACTTC	CASRPSGGRSYEQYF	73	0.020216	0	0	0	0	0	0	KCY	p1562
TGTGCCCCGGGGGACGCGAACACCGGGGAGCTGTTTTTT	CAPGDANTGELFF	49	0.0200655	0	0	0	0	0	0	YLQ	p1542
TGTGCCAGCAGCCAAGAGCAGAGCGGGGGACCGCGAGATACGCAGTATTTT	CASSQEQSGGPRDTQYF	45	0.0200089	0	0	0	0	0	0	KCY	p952
TGTGCCAGCAGCCAAGAAGGGACAGGGGGCAGATACGAGCAGTACTTC	CASSQEGTGGRYEQYF	330	0.0525394	7	0.000139514	30	0.03003	0	0	KCY	p1491
TGTGCCAGCAGTGCATGGGACAGGGGTATGGCCAATGAGCAGTTCTTC	CASSAWDRGMANEQFF	274	0.0908187	2	2.25413e-05	5	0.0531915	0	0	ALW	p1528
TGTGCCAGCAGCTTAGCGGTCAATGAGCAGTTCTTC	CASSLAVNEQFF	160	0.0714924	1	2.05095e-05	44	0.108911	0	0	KTF	p1561
TGTGCCAGCAGCGTAGAGGCGGGGAGTAGGACCGGGGAGCTGTTTTTT	CASSVEAGSRTGELFF	421	0.0670275	1	1.99306e-05	29	0.029029	0	0	KCY	p1491
TGTGCCAGCAGCCTTGACGAGCAGTACTTC	CASSLDEQYF	342	0.0544499	1	1.99306e-05	0	0	0	0	KCY	p1491
TGTGCCAGCAGCTGGTCTAGCGGGAGGAAAGAGACCCAGTACTTC	CASSWSSGRKETQYF	319	0.053291	1	1.99306e-05	0	0	0	0	KTF	p1491
TGTGCCAGCAGTTACGGGCTAGAAAGGCAGTTCTTC	CASSYGLERQFF	92	0.0826595	1	1.65791e-05	0	0	0	0	ALW	p005
TGTGCCAGCAGCCAGGAGACAGGGATCCGCACAGATACGCAGTATTTT	CASSQETGIRTDTQYF	99	0.0879218	1	1.58541e-05	32	0.0300469	0	0	KCY	p1048
TGTGCCAGCAGTTACTTGGGACAGGGGGCGGGCTATGGCTACACCTTC	CASSYLGQGAGYGYTF	59	0.0754476	0	0	26	0.276596	2	2.99504e-05	ALW	p1531
TGTGCCAGCAGTTCCCCCCAAGGGACCATTTCCTACGAGCAGTACTTC	CASSSPQGTISYEQYF	211	0.069937	0	0	29	0.308511	0	0	ALW	p1528
TGTGCCAGCAGTTCCCGACAGGGTTTCACCTACGAGCAGTACTTC	CASSSRQGFTYEQYF	172	0.0570103	0	0	10	0.106383	0	0	ALW	p1528
TGCGCCAGCAGCCAAGATCCCTACAGGGGGGGTTACAATGAGCAGTTCTTC	CASSQDPYRGGYNEQFF	357	0.0988646	0	0	0	0	0	0	KCY	p1562
TGTGCCAGCAGCTCCCAAAAGAAAGGCCAATTCTACGAGCAGTACTTC	CASSSQKKGQFYEQYF	209	0.093387	0	0	0	0	0	0	KTF	p1561
TGTGCCAGCAGCCAAGATCTACAGGGGACTAATGAAAAACTGTTTTTT	CASSQDLQGTNEKLFF	14	0.0933333	0	0	0	0	0	0	YLQ	p1445
TGTGCCAGCAGCTCGACAGGGGGGACAGATACGCAGTATTTT	CASSSTGGTDTQYF	110	0.092827	0	0	0	0	0	0	ALW	p1542
TGTGCCAGCAGTTTGTCGGGAGACGACTACAATGAGCAGTTCTTC	CASSLSGDDYNEQFF	629	0.0925544	0	0	0	0	0	0	ALS	p1426
TGTGCCAGCACCACCCCGGTTACGGAGAGGTACAATGAGCAGTTCTTC	CASTTPVTERYNEQFF	252	0.092038	0	0	0	0	0	0	LLY	p005
TGTGCCAGCAGCCAAGAAGAGCGGGGGGGCAGCACAGATACGCAGTATTTT	CASSQEERGGSTDTQYF	264	0.091954	0	0	0	0	0	0	KCY	p1507
TGCGCCAGCAGTGAGGTAGGGAATGAGCAGTTCTTC	CASSEVGNEQFF	135	0.0913396	0	0	0	0	0	0	ALS	p1535
TGTGCCAGCAGCGTAGAACTTAACTCCTACGAGCAGTACTTC	CASSVELNSYEQYF	20	0.0892857	0	0	0	0	0	0	LLLD	p1535
TGCAGTGCGCCAATACTATCCCCCTACGAGCAGTACTTC	CSAPILSPYEQYF	79	0.0890643	0	0	0	0	0	0	LLLD	p1426
TGCAGTGCCGACCCTGTAGCGGGAGGGGGCTACGAGCAGTACTTC	CSADPVAGGGYEQYF	131	0.0886333	0	0	0	0	0	0	ALS	p1535
TGTGCCAGCAGCTCCGGGCAGAGGAGTGAGCAGTTCTTC	CASSSGQRSEQFF	524	0.0875376	0	0	0	0	0	0	KTF	p1491
TGCGCCAGCAGCCCCCGGGACAGCTTAGGCTACACCTTC	CASSPRDSLGYTF	8	0.0842105	0	0	0	0	0	0	YLQ	p1507
TGTGCCAGCAGCCCGGAGATCGAGCAGTACTTC	CASSPEIEQYF	8	0.0842105	0	0	0	0	0	0	YLQ	p1507
TGTGCCAGCAGCTATAGCGGGGGGAACACTGAAGCTTTCTTT	CASSYSGGNTEAFF	42	0.0841683	0	0	0	0	0	0	RLQ	p1535
TGTGCCAGCTGTAGGGAACACAGCACAGATACGCAGTATTTT	CASCREHSTDTQYF	525	0.0835854	0	0	0	0	0	0	KCY	p1491
TGTGCCAGCAGCCAAGGGACAGGGGGCGCGAACGAGCAGTACTTC	CASSQGTGGANEQYF	226	0.082542	0	0	0	0	0	0	LLY	p005
TGCGCCAGCGGGGAGGAAAACACCGGGGAGCTGTTTTTT	CASGEENTGELFF	15	0.0824176	0	0	0	0	0	0	YLQ	p1528
TGTGCCAGCAGTTCCGAGGGGGGGAACTACAATGAGCAGTTCTTC	CASSSEGGNYNEQFF	53	0.0801815	0	0	0	0	0	0	KTF	p952
TGTGCCAGCAGCTTAGTACCCGGGACAGGGCGCGAGCAGTACTTC	CASSLVPGTGREQYF	90	0.079929	0	0	0	0	0	0	KCY	p1048
TGTGCCAGCAGCTCTGGACAGAACTATGGCTACACCTTC	CASSSGQNYGYTF	323	0.0789924	0	0	0	0	0	0	LLLD	p1507
TGCGCCAGCAGCTCGCGGACAGGACAGAACACTGAAGCTTTCTTT	CASSSRTGQNTEAFF	503	0.0781541	0	0	0	0	0	0	KCY	p1561
TGCAGTGCTAGAGGGCCCGTCGGCCGACCTACCTACAATGAGCAGTTCTTC	CSARGPVGRPTYNEQFF	97	0.0778491	0	0	0	0	0	0	MEV	p1531
TGTGCCAGCAGTTCCGGGACAGTCCCCTACGAGCAGTACTTC	CASSSGTVPYEQYF	33	0.0772834	0	0	0	0	0	0	LLLD	p005
TGTGCCAGCAGCCCGGAGATTGAAGCTTTCTTT	CASSPEIEAFF	160	0.075365	0	0	0	0	0	0	ALW	p1495
TGTGCCAGTAGTATACCGGACAGGGTCCACTCTGGGGCCAACGTCCTGACTTTC	CASSIPDRVHSGANVLTF	11	0.0753425	0	0	0	0	0	0	LLY	p1507
TGTGCCAGCCAGGAGCAGAACACCGGGGAGCTGTTTTTT	CASQEQNTGELFF	7	0.0736842	0	0	0	0	0	0	YLQ	p1507
TGTGCCAGCAGTTCCCCCCGCGGAACGGTCTCCTACGAGCAGTACTTC	CASSSPRGTVSYEQYF	86	0.0725738	0	0	0	0	0	0	ALW	p1542
TGTGCCAGCAGCCTAGCTGGAAGCACTGAAGCTTTCTTT	CASSLAGSTEAFF	195	0.0712199	0	0	0	0	0	0	LLY	p005
TGCGCCAGCGGGGGATTGAACACCGGGGAGCTGTTTTTT	CASGGLNTGELFF	151	0.0711258	0	0	0	0	0	0	ALW	p1495
TGTGCCAGCAGCCAAGTCTCCGGACTAGCGGGGTCGGAGACCCAGTACTTC	CASSQVSGLAGSETQYF	80	0.0675105	0	0	0	0	0	0	ALW	p1542
TGTGCCGGGGGGGCTTCCAACTACGAGCAGTACTTC	CAGGASNYEQYF	270	0.0660308	0	0	0	0	0	0	LLLD	p1507
TGCAGCGTTTTGAGCTCCTACAATGAGCAGTTCTTC	CSVLSSYNEQFF	74	0.0657194	0	0	0	0	0	0	KCY	p1048
TGTGCCAGCAGCTTAGGAGGATCCACTGAAGCTTTCTTT	CASSLGGSTEAFF	124	0.0639835	0	0	0	0	0	0	LLY	p1535
TGTGCCAGCAGTTCAGCCCAAAAGGATGAGCAGTTCTTC	CASSSAQKDEQFF	142	0.0634495	0	0	0	0	0	0	KTF	p1561
TGTGCCAGCAGTGAGCTAGCGGGGGGAAACACCGGGGAGCTGTTTTTT	CASSELAGGNTGELFF	6	0.0631579	0	0	0	0	0	0	YLQ	p1507
TGTGCCAGCAGTTTATACACTGTCCTCTCTGGGGCCAACGTCCTGACTTTC	CASSLYTVLSGANVLTF	74	0.0624473	0	0	0	0	0	0	ALW	p1542
TGTGCCAGCAGCTTCGGTGGGGCTGAAGCTTTCTTT	CASSFGGAEAFF	9	0.0616438	0	0	0	0	0	0	LLY	p1507
TGCGCCAGCAGCCAAGATCGGGGGTTCGGGGCCGAGGCTGAAGCTTTCTTT	CASSQDRGFGAEAEAFF	105	0.0615836	0	0	0	0	0	0	ALS	p1507
TGTGCCAGCAGTTTAGCGAAGAAAGATACGCAGTATTTT	CASSLAKKDTQYF	31	0.0613861	0	0	0	0	0	0	KTF	p1048
TGTGCCAGCAGTGAACTAGGTTTTCAGGAGAATAACTATGGCTACACCTTC	CASSELGFQENNYGYTF	876	0.0613231	0	0	0	0	0	0	ALW	p1507
TGTGCCAGCAGTGAAGGAGGGGGGGAGCAGTACTTC	CASSEGGGEQYF	26	0.0608899	0	0	0	0	0	0	LLLD	p005
TGTGCCAGTAGTATGACAATAAAGGACGAGCAGTACTTC	CASSMTIKDEQYF	136	0.0607685	0	0	0	0	0	0	KTF	p1561
TGTGCCAGCAGCCAAGAGGCCGCGGCTAGCACAGATACGCAGTATTTT	CASSQEAAASTDTQYF	172	0.0599094	0	0	0	0	0	0	KCY	p1507
TGTGCCAGCAGCTTGGCACTGATAAATGAGCAGTTCTTC	CASSLALINEQFF	172	0.0599094	0	0	0	0	0	0	KCY	p1507
TGTGCCAGCTCACCGGGAGCGGGAGCGGAGGAGACCCAGTACTTC	CASSPGAGAEETQYF	401	0.0590053	0	0	0	0	0	0	ALS	p1426
TGCGCCAGCAGCTTGACTAGCGGGGGGCCTACTTCAGATACGCAGTATTTT	CASSLTSGGPTSDTQYF	161	0.058802	0	0	0	0	0	0	LLY	p005
TGTGCCACCGACAGGAACACTGAAGCTTTCTTT	CATDRNTEAFF	154	0.0584662	0	0	0	0	0	0	KTF	p1507
TGCAGTGCTAGAGGATCTAGCGGGAGGGCCGAGTATACGCAGTATTTT	CSARGSSGRAEYTQYF	397	0.0584167	0	0	0	0	0	0	ALS	p1426
TGTGCCAGCAGTTACCTCCTAGCGATGAACACCGGGGAGCTGTTTTTT	CASSYLLAMNTGELFF	86	0.0581867	0	0	0	0	0	0	ALS	p1535
TGTGCCAGCGGGACAGGTGGTGCCCGCTCCTACGAGCAGTACTTC	CASGTGGARSYEQYF	68	0.057384	0	0	0	0	0	0	ALW	p1542
TGTGCCAGCAGCACCCGACTAGCGGGGGGGCCCAACACCGGGGAGCTGTTTTTT	CASSTRLAGGPNTGELFF	342	0.0571333	0	0	0	0	0	0	KTF	p1491
TGTGCCAGCAGCTTAGGGCCGTTGACTAGCGGGGGATATACGCAGTATTTT	CASSLGPLTSGGYTQYF	71	0.0569823	0	0	0	0	0	0	MEV	p1531
TGTGCCAGCAGCAAAGTTGCGGTTTTGGGTCCGATTAATAGCTCCTACAATGAGCAGTTCTTC	CASSKVAVLGPINSSYNEQFF	64	0.0568384	0	0	0	0	0	0	KCY	p1048
TGTGCCAGCAGCCTGACTAGCGGGGGCCCGGTCACAGATACGCAGTATTTT	CASSLTSGGPVTDTQYF	154	0.0562454	0	0	0	0	0	0	LLY	p005
TGTGCCAGCACTGAGACTAGCGGAGCCTACAATGAGCAGTTCTTC	CASTETSGAYNEQFF	24	0.0562061	0	0	0	0	0	0	LLLD	p005
TGTGCCAGCAGCGTAGAGGGGGCCTCCTACGAGCAGTACTTC	CASSVEGASYEQYF	24	0.0562061	0	0	0	0	0	0	LLLD	p005
TGTGCCAGCAGCTACGGACCTTCTCCGGCCGAGCAGTACTTC	CASSYGPSPAEQYF	359	0.05578	0	0	0	0	0	0	KCY	p1561
TGTGCCAGAGGGACAGGGGAATCCTCTTCCTACGAGCAGTACTTC	CARGTGESSSYEQYF	167	0.055353	0	0	0	0	0	0	ALW	p1528
TGTGCCAGCAGCCTAGCGGGGGACTCCTACAATGAGCAGTTCTTC	CASSLAGDSYNEQFF	94	0.055132	0	0	0	0	0	0	ALS	p1507
TGTGCCAGCAGCTTAGGGGGCACTGAAGCTTTCTTT	CASSLGGTEAFF	8	0.0547945	0	0	0	0	0	0	LLY	p1507
TGTGCCTGGAGTTTAGGTAACAGCATCGAGCTTAACTATGGCTACACCTTC	CAWSLGNSIELNYGYTF	27	0.0541082	0	0	0	0	0	0	RLQ	p1535
TGTGCCAGCACCACTAGCCGGGGGGCCATCAGCACAGATACGCAGTATTTT	CASTTSRGAISTDTQYF	148	0.0540541	0	0	0	0	0	0	LLY	p005
TGTGCCAGCACGGGGACAGGGGTATTCAATGAGCAGTTCTTC	CASTGTGVFNEQFF	59	0.0530099	0	0	0	0	0	0	ALW	p005
TGTGCCAGCAGCTTAGATTCTGGACAGAGGGCTAATCAGCCCCAGCATTTT	CASSLDSGQRANQPQHF	35	0.0529501	0	0	0	0	0	0	KTF	p952
TGTGCCAGCAGCCCCAGACAGGGAGATACGCAGTATTTT	CASSPRQGDTQYF	139	0.0527715	0	0	0	0	0	0	KTF	p1507
TGTGCCAGTCTAGATTTGGACCCCGGGGAGCTGTTTTTT	CASLDLDPGELFF	5	0.0526316	0	0	0	0	0	0	YLQ	p1507
TGTGCCAGCAGCCCGACAGGGGGCACAGATACGCAGTATTTT	CASSPTGGTDTQYF	747	0.0522926	0	0	0	0	0	0	ALW	p1507
TGTGCCAGCAGTTTAGCGCCCGGCAGGGGGGCTTTCTTT	CASSLAPGRGAFF	150	0.0522466	0	0	0	0	0	0	KCY	p1507
TGTGCCAGCAGCTTAGGAGGCGCTGAAGCTTTCTTT	CASSLGGAEAFF	101	0.0521156	0	0	0	0	0	0	LLY	p1535
TGTGCCAGCAGCCAAGAGTTCTCCGGGGGCACAGATACGCAGTATTTT	CASSQEFSGGTDTQYF	210	0.0513573	0	0	0	0	0	0	LLLD	p1507
TGCGCCAGCAGTGAGAAAGCGCGGGGCAATGAGCAGTTCTTC	CASSEKARGNEQFF	135	0.0512528	0	0	0	0	0	0	KTF	p1507
TGCGCCAGCCTGGGGGAGACCCAGTACTTC	CASLGETQYF	40	0.0511509	0	0	0	0	0	0	ALW	p1531
TGCGCCTGCGTAGGGTGGCACGAGCAGTACTTC	CACVGWHEQYF	154	0.0510441	0	0	0	0	0	0	ALW	p1528
TGTGCCAGCAGCTTAGGAGGGACTGAAGCTTTCTTT	CASSLGGTEAFF	139	0.050767	0	0	0	0	0	0	LLY	p005
TGTGCCAGCAGCTCGGCAACCGGGACAGGCCTAAAGGCAGGTTCACCCCTCCACTTT	CASSSATGTGLKAGSPLHF	113	0.0504915	0	0	0	0	0	0	KTF	p1561
TGTGCCAGCAGAGGACCGGGACTAAAACCCTACAATGAGCAGTTCTTC	CASRGPGLKPYNEQFF	315	0.0501512	0	0	0	0	0	0	KCY	p1491
TGTGCCAGCAGCGTAGTTGGCGGGGTACGTAACACAGATACGCAGTATTTT	CASSVVGGVRNTDTQYF	882	0.147344	9	0.000179376	0	0	0	0	KTF	p1491
TGTGCCAGCAGTGGCCGGAACGAGCAGTTCTTC	CASSGRNEQFF	739	0.117656	7	0.000139514	0	0	0	0	KCY	p1491
TGCGCCAGCAGCCAAGATCGGGGGGTTTTGTCCTACGAGCAGTACTTC	CASSQDRGVLSYEQYF	184	0.147673	5	8.36554e-05	0	0	1	1.49752e-05	MEV	p1531
TGCGCCAGCAGCCCTGACAGGGTTAAGGACAATGAGCAGTTCTTC	CASSPDRVKDNEQFF	558	0.194357	4	6.71908e-05	0	0	0	0	KCY	p1507
TGTGCCAGCAGTTTACCGTCCGGACAGGGGGCCTACAATGAGCAGTTCTTC	CASSLPSGQGAYNEQFF	52	0.10297	3	4.75624e-05	17	0.0380313	0	0	KTF	p1048
TGTGCCACCAGCAGAGTGAAGACAGGGCGGGAGACCCAGTACTTC	CATSRVKTGRETQYF	701	0.117107	1	1.99306e-05	0	0	0	0	KTF	p1491
TGTGCCAGCAGCCCCGATATTGAAGCTTTCTTT	CASSPDIEAFF	29	0.159341	1	1.12707e-05	0	0	0	0	YLQ	p1528
TGTGCCAGCAGCGTAGCCCACCTTAACACAGATACGCAGTATTTT	CASSVAHLNTDTQYF	27	0.120536	0	0	0	0	1	2.0277e-05	LLLD	p1535
TGTGCCAGCAGCCAGAGCTTAACAGCAGATACGCAGTATTTT	CASSQSLTADTQYF	2306	0.161428	0	0	368	0.672761	0	0	ALW	p1507
TGTGCCAGCAGTTACTACCCTAGCGGGCACTCGTCGAGGGATGAGCAGTTCTTC	CASSYYPSGHSSRDEQFF	842	0.130827	0	0	550	0.266731	0	0	KCY	p1561
TGTGCCAGCAGCCAAGGTCAGGGACTAGCGGGTATCGGAGAGACCCAGTACTTC	CASSQGQGLAGIGETQYF	1302	0.191583	0	0	0	0	0	0	ALS	p1426
TGTGCCAGCAGCGTAGAGGTCAGCTCCTACGAGCAGTACTTC	CASSVEVSSYEQYF	783	0.191489	0	0	0	0	0	0	LLLD	p1507
TGTGCCAGCAGCTTCCCCCCGGACAGGGGGGAGAACACCATATATTTT	CASSFPPDRGENTIYF	2732	0.19125	0	0	0	0	0	0	ALW	p1507
TGTGCCAGCAGCCACGGACAGGACGCGAACACTGAAGCTTTCTTT	CASSHGQDANTEAFF	148	0.189258	0	0	0	0	0	0	ALW	p1531
TGCGCCAGCAGCACGAAGGGACCAAACAATGAGCAGTTCTTC	CASSTKGPNNEQFF	95	0.188119	0	0	0	0	0	0	KTF	p1048
TGCGCCAGCGGAACGGCGAACACCGGGGAGCTGTTTTTT	CASGTANTGELFF	388	0.18276	0	0	0	0	0	0	ALW	p1495
TGTGCCACCAGCGGAAATTCCTGGACAGGGGATGTAGGGACTGAAGCTTTCTTT	CATSGNSWTGDVGTEAFF	203	0.18239	0	0	0	0	0	0	ALW	p005
TGTGCCAGCAGTTATCTCGGACAGGGGGAAGGACATGGCTACACCTTC	CASSYLGQGEGHGYTF	2561	0.179279	0	0	0	0	0	0	ALW	p1507
TGTGCCACCGAAGCCGGGACAGGGACCAACTATGGCTACACCTTC	CATEAGTGTNYGYTF	76	0.177986	0	0	0	0	0	0	LLLD	p005
TGTGCCAGCGCTAGCGCAGCCTACGAGCAGTACTTC	CASASAAYEQYF	76	0.177986	0	0	0	0	0	0	LLLD	p005
TGTGCCAGCAGCCAAGATCTGCAGGGCACTAATGAAAAACTGTTTTTT	CASSQDLQGTNEKLFF	82	0.164329	0	0	0	0	0	0	RLQ	p1535
TGTGCCAGCAGTTTAGAGGCGGGAGGGAGGGAGCAGTACTTC	CASSLEAGGREQYF	312	0.160991	0	0	0	0	0	0	LLY	p1535
TGTGCCAGCAGTCTAGCGGGAGATGACTACAATGAGCAGTTCTTC	CASSLAGDDYNEQFF	234	0.158322	0	0	0	0	0	0	ALS	p1535
TGTGCCAGTGGGAGTCAAAACTCGCTCGAGCAGTACTTC	CASGSQNSLEQYF	15	0.157895	0	0	0	0	0	0	YLQ	p1507
TGTGCCAGCAGCTTAGGATCAGGGGGGACTGAAGCTTTCTTT	CASSLGSGGTEAFF	303	0.156347	0	0	0	0	0	0	LLY	p1535
TGTGCCAGCCAGGTGGGGAGTTATGCAGATACGCAGTATTTT	CASQVGSYADTQYF	616	0.150648	0	0	0	0	0	0	LLLD	p1507
TGTGCCAGCAGCAAGGGTGGGAAGGCCGTTCAAGAGACCCAGTACTTC	CASSKGGKAVQETQYF	874	0.146007	0	0	0	0	0	0	KTF	p1491
TGTGCCAGCAGCGCGGAGGGGAGTCCTGAAGCTTTCTTT	CASSAEGSPEAFF	248	0.145455	0	0	0	0	0	0	ALS	p1507
TGTGCCAGCAGCACGAGCATAAGTTCCCCCGAGGGGGGCTACACCTTC	CASSTSISSPEGGYTF	2058	0.144067	0	0	0	0	0	0	ALW	p1507
TGTGCCAGTTTTAGCGGCGGCTACACCTTC	CASFSGGYTF	167	0.140928	0	0	0	0	0	0	ALW	p1542
TGTGCCAGCAGCTTAGGATCGGGTGGGACTGAAGCTTTCTTT	CASSLGSGGTEAFF	20	0.136986	0	0	0	0	0	0	LLY	p1507
TGTGCCAGCAGCGCCAGTAACTATGGCTACACCTTC	CASSASNYGYTF	119	0.13416	0	0	0	0	0	0	LLLD	p1426
TGTGCCAGCAGTTCGGACAGCTACGAGCAGTACTTC	CASSSDSYEQYF	374	0.130268	0	0	0	0	0	0	KCY	p1507
TGTGCCAGCAGCTTAGGGACTAGATCCTACGAGCAGTACTTC	CASSLGTRSYEQYF	291	0.130027	0	0	0	0	0	0	KTF	p1561
TGTGCCAGCAGTTTGGCCGGAGACAGCTACAATGAGCAGTTCTTC	CASSLAGDSYNEQFF	219	0.128446	0	0	0	0	0	0	ALS	p1507
TGTGCCAGCAACGGACTAGCGGGAGTGTCCTACAATGAGCAGTTCTTC	CASNGLAGVSYNEQFF	174	0.117727	0	0	0	0	0	0	ALS	p1535
TGTGCCAGCAGCGTCTTAAGCGGGGGGCCTTTCAATGAGCAGTTCTTC	CASSVLSGGPFNEQFF	59	0.116832	0	0	0	0	0	0	KTF	p1048
TGTGCCAGCAGCTCCGGGGTGGAGCGACCCTACGAGCAGTACTTC	CASSSGVERPYEQYF	167	0.112991	0	0	0	0	0	0	ALS	p1535
TGCGCCAGCAGTGAGGTTGCAGGAGATACGCAGTATTTT	CASSEVAGDTQYF	187	0.109677	0	0	0	0	0	0	ALS	p1507
TGTGCCTGTAGCGGGGGGTACGAGCAGTACTTC	CACSGGYEQYF	267	0.109337	0	0	0	0	0	0	YLQ	p1542
TGTGCCAGCAGCTTAGGAGGGAGCACTGAAGCTTTCTTT	CASSLGGSTEAFF	293	0.107012	0	0	0	0	0	0	LLY	p005
TGTGCCAGCAGTTTAGTCGGGGGGCCTCTTTCCTACGAGCAGTACTTC	CASSLVGGPLSYEQYF	719	0.105798	0	0	0	0	0	0	ALS	p1426
TGTGCCACCGAAAATTTGAACACCGGGGAGCTGTTTTTT	CATENLNTGELFF	10	0.105263	0	0	0	0	0	0	YLQ	p1507
TGTGCCAGCAGTTCCGTTGACTGGTATACGCAGTATTTT	CASSSVDWYTQYF	423	0.103448	0	0	0	0	0	0	LLLD	p1507
TGTGCCACCAGCAGAGATCTAGGACTGTACAATGAGCAGTTCTTC	CATSRDLGLYNEQFF	51	0.102204	0	0	0	0	0	0	RLQ	p1535
TGTGCCAGCAGCCCTGACATTGAGCAGTTCTTC	CASSPDIEQFF	249	0.101966	0	0	0	0	0	0	YLQ	p1542
TGTGCCAGCAGTTCCCTAACCCCCGGGGAGCTGTTTTTT	CASSSLTPGELFF	656	0.101927	0	0	0	0	0	0	KCY	p1561
TGTGCCAGCAGCTACCCAACCACCACCGGGGAGCTGTTTTTT	CASSYPTTTGELFF	357	0.286517	8	0.000133849	0	0	0	0	MEV	p1531
TGCGCCAGCAGCTTACTCTTCCTAGCGGGAGAACTTACCGGGGAGCTGTTTTTT	CASSLLFLAGELTGELFF	226	0.904	2	3.86541e-05	0	0	1	2.0277e-05	ALW	p1535
TGTGCCAGCAGTTTATCGGCAGTCTTGAGGGATAATTCACCCCTCCACTTT	CASSLSAVLRDNSPLHF	233	0.297954	1	1.67311e-05	10	0.106383	0	0	ALW	p1531
TGTGCCAGCAGTTTTTCCGGGGAGCAGTTCTTC	CASSFSGEQFF	1086	0.300748	0	0	138	0.0371067	0	0	KCY	p1562
TGCGCCAGCAACGAGGAGAACACCGGGGAGCTGTTTTTT	CASNEENTGELFF	37	0.860465	0	0	0	0	0	0	YLQ	p1426
TGTGCCAGCAGCGTAGAGCTAAACTCCTACGAGCAGTACTTC	CASSVELNSYEQYF	106	0.473214	0	0	0	0	0	0	LLLD	p1535
TGTGCCAGCAGCCAAGACTTACAGGGGCCTGATGAAAAACTGTTTTTT	CASSQDLQGPDEKLFF	230	0.460922	0	0	0	0	0	0	RLQ	p1535
TGTGCCAGCAGCGCCGAATTGAACACCTACGAGCAGTACTTC	CASSAELNTYEQYF	355	0.400225	0	0	0	0	0	0	LLLD	p1426
TGCGCCAGCAGCCAAGGTAACGGGGCCAACGTCCTGACTTTC	CASSQGNGANVLTF	60	0.4	0	0	0	0	0	0	YLQ	p1445
TGTGCCAGCAGTTTGGTGGGGGATTCCTACAATGAGCAGTTCTTC	CASSLVGDSYNEQFF	2139	0.314744	0	0	0	0	0	0	ALS	p1426
TGTGCCAGCAGTTTAGGGACAGGGCATCAGCCCCAGCATTTT	CASSLGTGHQPQHF	47	0.313333	0	0	0	0	0	0	YLQ	p1445
TGTGCCAGCAGCCAAGACCCCGGGACTAGCGTATACAATGAGCAGTTCTTC	CASSQDPGTSVYNEQFF	316	0.283917	0	0	0	0	0	0	ALW	p005
TGTGCCAGCAGCTTGTACGTGACTAGAGGGGAGGCCGCCTTGGATGAGCAGTTCTTC	CASSLYVTRGEAALDEQFF	310	0.248796	0	0	0	0	0	0	MEV	p1531
TGTGCCAGCAGCTTGGGTCCTAGCGCCTCCTACGAGCAGTACTTC	CASSLGPSASYEQYF	1540	0.239279	0	0	0	0	0	0	KCY	p1561
TGTGCCACCCAGGACCTGAACACCGGGGAGCTGTTTTTT	CATQDLNTGELFF	491	0.231276	0	0	0	0	0	0	ALW	p1495
TGTGCCAGCTCTATTCCGACCAGCTCCTACGAGCAGTACTTC	CASSIPTSSYEQYF	201	0.226607	0	0	0	0	0	0	LLLD	p1426
TGTGCCAGCAGTCCCCAGGGGTCCGGGACAGGACCCAATCAGCCCCAGCATTTT	CASSPQGSGTGPNQPQHF	373	0.218768	0	0	0	0	0	0	ALS	p1507
TGTGCCAGCGGCGGGAACTCCTACGAGCAGTACTTC	CASGGNSYEQYF	93	0.217799	0	0	0	0	0	0	LLLD	p005
TGTGCCAGCAGCCCCGACTCTGTCGAGCAGTACTTC	CASSPDSVEQYF	47	0.209821	0	0	0	0	0	0	LLLD	p1535
TGTGCCAGCAGCGTAACGGGAGCTAACTATGGCTACACCTTC	CASSVTGANYGYTF	857	0.209587	0	0	0	0	0	0	LLLD	p1507

## Sheet: P gene
cdr3nt	p-nt	cdr3aa	p-gene	epitope
TGCAGCGTTGAAGAAGGGCCGGATGAGCAGTTCTTC	3.776672566461774e-11	CSVEEGPDEQFF	9.40902e-10	ALS
TGCAGTGCCGACCCTGTAGCGGGAGGGGGCTACGAGCAGTACTTC	1.216593703752276e-14	CSADPVAGGGYEQYF	1.13694e-11	ALS
TGCAGTGCGCCGACTAGCGGGAGTCCCACAGATACGCAGTATTTT	5.7195882183035194e-12	CSAPTSGSPTDTQYF	1.01173e-09	ALS
TGCAGTGCTAATGACAGGTCAGCTAGGGATGAGCAGTTCTTC	3.5594863379603984e-16	CSANDRSARDEQFF	2.17672e-13	ALS
TGCGCCAGCAGCCAAGAAGGGGGCGGAGCAGAATCCGGGGAGCTGTTTTTT	3.8175097148300137e-16	CASSQEGGGAESGELFF	3.73434e-12	ALS
TGCGCCAGCAGCCAAGGTGCCGGCAGGGGTACGTCGGAGACGCAGTATTTT	4.801220314635015e-21	CASSQGAGRGTSETQYF	8.62349e-16	ALS
TGCGCCAGCAGTGACAATGGCTATGGCTACACCTTC	3.013924330787064e-11	CASSDNGYGYTF	2.78857e-10	ALS
TGCGCCAGCAGTGAGGTAGGGAATGAGCAGTTCTTC	8.7996927136581e-10	CASSEVGNEQFF	8.57683e-09	ALS
TGTGCCACCAGTACCCCGGAGCCGAACACTGAAGCTTTCTTT	2.4258039561603164e-12	CATSTPEPNTEAFF	4.40784e-11	ALS
TGTGCCAGCAACGGACTAGCGGGAGTGTCCTACAATGAGCAGTTCTTC	2.310439258783159e-13	CASNGLAGVSYNEQFF	1.25023e-11	ALS
TGTGCCAGCAGCATAGCGGGAGACGACTACAATGAGCAGTTCTTC	4.3680289298855154e-13	CASSIAGDDYNEQFF	2.45712e-11	ALS
TGTGCCAGCAGCCTAGCGGGAGACAGCTACAATGAGCAGTTCTTC	2.0270029083352973e-12	CASSLAGDSYNEQFF	7.70816e-09	ALS
TGTGCCAGCAGCGTAGGTACAGGAGGACTCTACGAGCAGTACTTC	1.32659286205524e-12	CASSVGTGGLYEQYF	6.50684e-09	ALS
TGTGCCAGCAGCTCCGGGGTGGAGCGACCCTACGAGCAGTACTTC	5.3122359611532133e-14	CASSSGVERPYEQYF	1.54335e-11	ALS
TGTGCCAGCAGTAGTGTCGAACCGAACACTGAAGCTTTCTTT	1.6691876066187733e-13	CASSSVEPNTEAFF	8.5771e-11	ALS
TGTGCCAGCAGTCTAGCGGGAGACGACTACAATGAGCAGTTCTTC	7.900802945769548e-12	CASSLAGDDYNEQFF	3.0816e-10	ALS
TGTGCCAGCAGTCTAGCGGGAGATGACTACAATGAGCAGTTCTTC	6.960579492520686e-12	CASSLAGDDYNEQFF	3.0816e-10	ALS
TGTGCCAGCAGTCTGGCAGGGGATGGTTACAATGAGCAGTTCTTC	1.2683610990576707e-13	CASSLAGDGYNEQFF	1.03836e-09	ALS
TGTGCCAGCAGTGGATCGGATAACACCGGGGAGCTGTTTTTT	6.147493103646333e-12	CASSGSDNTGELFF	4.4132e-10	ALS
TGTGCCAGCAGTGTCTCAGGGGACGACTACAATGAGCAGTTCTTC	2.820456821506878e-13	CASSVSGDDYNEQFF	1.89666e-11	ALS
TGTGCCAGCAGTTACCTCCTAGCGATGAACACCGGGGAGCTGTTTTTT	4.224631785834613e-12	CASSYLLAMNTGELFF	6.447e-11	ALS
TGTGCCAGCAGTTTGTCGACGGGGGTAGGGATGTACACTGAAGCTTTCTTT	2.586058241460853e-17	CASSLSTGVGMYTEAFF	1.62636e-13	ALS
TGTGCCAGTCAACTAGCGGGAGATTCCTACAATGAGCAGTTCTTC	1.278221818748142e-12	CASQLAGDSYNEQFF	1.65295e-10	ALS
TGTGCCAGTGGGGACTTCCCCTCCTACAATGAGCAGTTCTTC	2.932232350766128e-12	CASGDFPSYNEQFF	2.04273e-11	ALS
TGTGCCAGCAGCCCGACTAGCGGGATGTTGAAAGAGACCCAGTACTTC	1.1849567712591809e-14	CASSPTSGMLKETQYF	3.49511e-13	ALS
TGTGCCAGCAGCTTAGGGGGGGTGTACAGTGAGCAGTTCTTC	2.687558323916845e-13	CASSLGGVYSEQFF	1.6353e-11	ALS
TGTGCCAGCAGTGCTAAACAGGGAGTAGGAGGAAACACCATATATTTT	8.05567505536039e-16	CASSAKQGVGGNTIYF	1.06265e-12	ALS
TGCAGCGTTGAAGTCCCGGACTCCGATTCCCCAGATACGCAGTATTTT	5.172432978720728e-17	CSVEVPDSDSPDTQYF	4.93279e-14	ALS
TGCGCCAGCAGCCAAGATCGGGGGTTCGGGGCCGAGGCTGAAGCTTTCTTT	4.301254042508058e-16	CASSQDRGFGAEAEAFF	7.20677e-14	ALS
TGCGCCAGCAGCTTGGTCAGGACAGAGGGCTCACCCCTCCACTTT	4.637885468921374e-13	CASSLVRTEGSPLHF	1.46172e-10	ALS
TGCGCCAGCAGCTTGGTGTCCGATATGGATGGCTACACCTTC	7.763217927165042e-14	CASSLVSDMDGYTF	1.66419e-11	ALS
TGCGCCAGCAGTGAGGTGAATGAGCAGTTCTTC	8.963779660266517e-10	CASSEVNEQFF	9.12216e-09	ALS
TGCGCCAGCAGTGAGGTTGCAGGAGATACGCAGTATTTT	1.0676337314728865e-11	CASSEVAGDTQYF	2.87402e-09	ALS
TGTGCCACCAGCAGAGGGTCGGTCTACGAGCAGTACTTC	1.5919561470331876e-10	CATSRGSVYEQYF	4.09755e-09	ALS
TGTGCCAGCAGCCAAGATCCGGGCGATTACAATGAGCAGTTCTTC	1.854668995828115e-11	CASSQDPGDYNEQFF	3.54717e-09	ALS
TGTGCCAGCAGCCTAGCGGGGGACTCCTACAATGAGCAGTTCTTC	2.496193418779926e-10	CASSLAGDSYNEQFF	7.70816e-09	ALS
TGTGCCAGCAGCGCGGAGGGGAGTCCTGAAGCTTTCTTT	5.401610707946759e-12	CASSAEGSPEAFF	2.26204e-10	ALS
TGTGCCAGCAGCTTAGAAACGGGGGCAGATTCACCCCTCCACTTT	2.425508551133407e-13	CASSLETGADSPLHF	1.65696e-11	ALS
TGTGCCAGCAGTCCCCAGGGGTCCGGGACAGGACCCAATCAGCCCCAGCATTTT	3.7195311291019287e-16	CASSPQGSGTGPNQPQHF	1.33466e-13	ALS
TGTGCCAGCAGTGTAGTCCAGGGGGATGGCTACACCTTC	5.207252092325548e-12	CASSVVQGDGYTF	2.09461e-10	ALS
TGTGCCAGCAGTTTAAGCGGGGACTCCTACAATGAGCAGTTCTTC	2.0376357711663197e-10	CASSLSGDSYNEQFF	6.90942e-09	ALS
TGTGCCAGCAGTTTGGCCGGAGACAGCTACAATGAGCAGTTCTTC	8.262284879432394e-13	CASSLAGDSYNEQFF	7.70816e-09	ALS
TGTGCTAGCAGTCCCACAGTAACCCCCAGGGATACGCAGTATTTT	7.091987428837429e-19	CASSPTVTPRDTQYF	1.1654e-13	ALS
TGCGCCAGCAGCCACCTCGGGGGCGAGCGGGGGCAAGAGACCCAGTACTTC	7.097227620063823e-16	CASSHLGGERGQETQYF	2.33981e-12	ALS
TGCGCCAGCAGCTTGGAGGGCCTTCCCGGGACACGAAATGAGCAGTTCTTC	5.205288692224589e-16	CASSLEGLPGTRNEQFF	1.84006e-12	ALS
TGCGCCAGCAGCTTGGCAGGCGTCGAGGCAGATACGCAGTATTTT	3.5261343912516157e-13	CASSLAGVEADTQYF	3.55304e-10	ALS
TGTGCCAGCACTGGGGGGCTTATTGGGAATCAGCCCCAGCATTTT	5.222791739239689e-15	CASTGGLIGNQPQHF	2.06685e-11	ALS
TGTGCCAGCAGCTTAGAGGCAGGGAGTGATTCACCCCTCCACTTT	1.4549322820787825e-13	CASSLEAGSDSPLHF	5.08632e-12	ALS
TGTGCCAGCAGTGAAGGTGCAGTCTACGAGCAGTACTTC	2.861662258311503e-11	CASSEGAVYEQYF	5.36166e-09	ALS
TGCAGTGCTAGAGGATCTAGCGGGAGGGCCGAGTATACGCAGTATTTT	2.0228592273754103e-16	CSARGSSGRAEYTQYF	4.71306e-14	ALS
TGCGCCAGCAGTGAGGTCAATGAGCAGTTCTTC	1.3096657399353254e-09	CASSEVNEQFF	9.12216e-09	ALS
TGTGCCACCAGCAGGGGATCCTCCTACGAGCAGTACTTC	3.0454882217182217e-10	CATSRGSSYEQYF	4.60165e-08	ALS
TGTGCCAGCAGCCAAGGTCAGGGACTAGCGGGTATCGGAGAGACCCAGTACTTC	5.589650698116932e-15	CASSQGQGLAGIGETQYF	1.1379e-12	ALS
TGTGCCAGCAGCTTAGATGCAGGGAACTATGGCTACACCTTC	4.451630013897851e-10	CASSLDAGNYGYTF	2.56791e-09	ALS
TGTGCCAGCAGTGAAGGGGGACAGGGACTCTACGAGCAGTACTTC	4.704731796776585e-11	CASSEGGQGLYEQYF	1.23035e-09	ALS
TGTGCCAGCAGTGCTGAGCTGGGACTAGTAGATACGCAGTATTTT	3.966765459483793e-17	CASSAELGLVDTQYF	4.02326e-13	ALS
TGTGCCAGCAGTTTACGAACGGCGTACCAAGAGACCCAGTACTTC	1.63127812389784e-12	CASSLRTAYQETQYF	2.42429e-10	ALS
TGTGCCAGCAGTTTAGCGGGAGACTCCTACAATGAGCAGTTCTTC	6.899754365795447e-10	CASSLAGDSYNEQFF	7.70816e-09	ALS
TGTGCCAGCAGTTTAGTCGGGGGGCCTCTTTCCTACGAGCAGTACTTC	3.3898082699421124e-13	CASSLVGGPLSYEQYF	2.5832e-10	ALS
TGTGCCAGCAGTTTGGTGGGGGATTCCTACAATGAGCAGTTCTTC	1.6122194708386308e-11	CASSLVGDSYNEQFF	1.60277e-09	ALS
TGTGCCAGCAGTTTGTCGGGAGACGACTACAATGAGCAGTTCTTC	7.415849712550495e-13	CASSLSGDDYNEQFF	4.20924e-10	ALS
TGTGCCAGCTCACCGGGAGCGGGAGCGGAGGAGACCCAGTACTTC	5.540255452578716e-13	CASSPGAGAEETQYF	3.486e-10	ALS
TGCAGCGTTGAAGTTCCAGATACACATAGCACAGATACGCAGTATTTT	4.498806177067729e-16	CSVEVPDTHSTDTQYF	3.46175e-13	ALS
TGTGCCAGCAGCATCGGACAGGGCAATGAGCAGTTCTTC	3.3191535771970143e-11	CASSIGQGNEQFF	1.68114e-09	ALS
TGTGCCAGCAGCTTCGAAAGGTGGCGGGGCACCGGGGAGCTGTTTTTT	5.802521411181604e-15	CASSFERWRGTGELFF	5.86659e-13	ALS
TGTGCCAGCAGTTCATCCGGGACATATTACGAGCAGTACTTC	2.1661610584597215e-12	CASSSSGTYYEQYF	1.18666e-09	ALS
TGTGCCAGCTCACCAACGACCCCCCTAGCTGTTCATTCGTCCTACGAGCAGTACTTC	3.9326889622533514e-21	CASSPTTPLAVHSSYEQYF	6.56624e-15	ALS
TGCAGCGTTGAAGATCCCCTAGGACAGGGGAAGAACACTGAAGCTTTCTTT	4.32499104038952e-13	CSVEDPLGQGKNTEAFF	2.40834e-11	ALW
TGCAGTGCTCTCTGGGGGCCCCAGCATTTT	1.7941073577002318e-10	CSALWGPQHF	1.57522e-09	ALW
TGTGCCACCAGCGGAAATTCCTGGACAGGGGATGTAGGGACTGAAGCTTTCTTT	9.03413691943792e-20	CATSGNSWTGDVGTEAFF	9.88838e-17	ALW
TGTGCCAGCACGGGGACAGGGGTATTCAATGAGCAGTTCTTC	1.3034586408875625e-12	CASTGTGVFNEQFF	8.06952e-11	ALW
TGTGCCAGCAGCCAAGACCCCGGGACTAGCGTATACAATGAGCAGTTCTTC	3.766413948831955e-12	CASSQDPGTSVYNEQFF	1.45563e-10	ALW
TGTGCCAGCAGCCAAGATCAAGCCGGGGGCGGGATCTTAGATACGCAGTATTTT	1.726382965943163e-17	CASSQDQAGGGILDTQYF	8.39691e-14	ALW
TGTGCCAGCAGCCAAGATCCCCTGGGGTTAGCTGGCTCCTACAATGAGCAGTTCTTC	8.011934697926587e-16	CASSQDPLGLAGSYNEQFF	2.04909e-10	ALW
TGTGCCAGCAGCCCCCGGACAGGCGAATTCCCCTCCTACAATGAGCAGTTCTTC	1.0168390535924283e-15	CASSPRTGEFPSYNEQFF	6.7814e-13	ALW
TGTGCCAGCAGCGCGACAGGGGGCACAGATACGCAGTATTTT	2.6023060723984118e-09	CASSATGGTDTQYF	1.62068e-08	ALW
TGTGCCAGCAGCTCCGGGGAGGGACCGGGACTAGCCTCCTACAATGAGCAGTTCTTC	6.609162762652411e-16	CASSSGEGPGLASYNEQFF	1.18317e-13	ALW
TGTGCCAGCAGTTACCTTGGACAGGGGGAAAGAGATGGCTACACCTTC	1.901307478419073e-14	CASSYLGQGERDGYTF	5.37538e-12	ALW
TGTGCCAGCAGTTACGGGCTAGAAAGGCAGTTCTTC	6.165511481532105e-13	CASSYGLERQFF	3.24053e-11	ALW
TGTGCCAGCAGTTACGTGACAGGGGCGAACACTGAAGCTTTCTTT	1.0992496308868854e-10	CASSYVTGANTEAFF	5.20493e-10	ALW
TGTGCCAGCAGTTCCCCTATAGGGGCCGTCTCCTACGAGCAGTACTTC	1.4735101684025182e-14	CASSSPIGAVSYEQYF	3.01219e-12	ALW
TGTGCCAGCATCTGCGGGACAGCCGTTTACGAGCAGTACTTC	0.0	CASICGTAVYEQYF	0	ALW
TGTGCCAGCATGGACAATTTCTACGAGCAGTACTTC	3.536950100952846e-12	CASMDNFYEQYF	9.49513e-12	ALW
TGTGCCAGTAGTATAGTTTCCAATGAGCAGTTCTTC	1.1649972854308187e-10	CASSIVSNEQFF	7.97675e-09	ALW
TGTGCCAGCAGTTACGTAACAGGGGCGAACACTGAAGCTTTCTTT	3.2057345374638206e-11	CASSYVTGANTEAFF	5.20493e-10	ALW
TGTGCCAGCAGTTTATACGCTGTATTAAGTGGTGACACTGAAGCTTTCTTT	1.2599815619480266e-18	CASSLYAVLSGDTEAFF	6.5359e-14	ALW
TGCGCCAGCAGCTTACTCTTCCTAGCGGGAGAACTTACCGGGGAGCTGTTTTTT	4.612961243957322e-17	CASSLLFLAGELTGELFF	3.70065e-13	ALW
TGTGCCAGCAGTCCCGTGACTGGAGCCTCCTACGAGCAGTACTTC	1.5403071054949064e-14	CASSPVTGASYEQYF	7.20554e-11	ALW
TGTGCCAGCAGTGTAACGACTAGCGGGAGAACGAATGAGCAGTTCTTC	1.11740021100848e-14	CASSVTTSGRTNEQFF	3.31341e-12	ALW
TGCAGCGTTGATTCCGACAGGAACACCGGGGAGCTGTTTTTT	4.3217570773830184e-11	CSVDSDRNTGELFF	6.71539e-10	ALW
TGCAGCGTTGGCGATCAGAACACCGGGGAGCTGTTTTTT	1.236966099010389e-11	CSVGDQNTGELFF	8.05491e-10	ALW
TGCAGTGCCACAACCCCGACAGGACACAACACCGGGGAGCTGTTTTTT	2.505453810833265e-16	CSATTPTGHNTGELFF	1.24789e-12	ALW
TGCAGTGCCAGGGCCAATGAGCAGTTCTTC	4.13307935615423e-09	CSARANEQFF	1.38273e-07	ALW
TGCAGTGCCGGGACAAGAAACACCGGGGAGCTGTTTTTT	8.584980009990965e-11	CSAGTRNTGELFF	1.97822e-08	ALW
TGCAGTGCTAGAGACCCCGGACAGGGTTGGAACACCGGGGAGCTGTTTTTT	3.1914207754663568e-12	CSARDPGQGWNTGELFF	5.60241e-10	ALW
TGCAGTGCTAGAGACGAGGTAGCAGCGAACACCGGGGAGCTGTTTTTT	1.7459799489575936e-13	CSARDEVAANTGELFF	5.79971e-11	ALW
TGCAGTGCTAGAGATACCCAAGGACAGAACACCGGGGAGCTGTTTTTT	3.1663311517778835e-12	CSARDTQGQNTGELFF	1.63979e-10	ALW
TGCAGTGCTAGAGATCAATACGGGGAGAACACCGGGGAGCTGTTTTTT	2.951359803470855e-12	CSARDQYGENTGELFF	2.04686e-11	ALW
TGCAGTGCTAGAGATCCTGGAGCTCATAACACCGGGGAGCTGTTTTTT	7.007631525491676e-14	CSARDPGAHNTGELFF	9.92408e-11	ALW
TGCAGTGCTAGAGATCTCCTAGCGGCGAACACCGGGGAGCTGTTTTTT	1.2730001425793687e-10	CSARDLLAANTGELFF	1.29124e-09	ALW
TGCAGTGCTAGAGATGACAGCGGGAGGAACACCGGGGAGCTGTTTTTT	2.9907141073026355e-11	CSARDDSGRNTGELFF	4.04692e-10	ALW
TGCAGTGCTAGAGATGCTTTAGCTCAGAACACCGGGGAGCTGTTTTTT	7.570870042210867e-14	CSARDALAQNTGELFF	2.9086e-11	ALW
TGCAGTGCTAGTCGGGATAGGAACACCGGGGAGCTGTTTTTT	3.9041842202358737e-11	CSASRDRNTGELFF	1.78124e-08	ALW
TGCGCCAGCAAAGGGGACCCGAACACCGGGGAGCTGTTTTTT	4.385076698143002e-12	CASKGDPNTGELFF	2.87573e-11	ALW
TGCGCCAGCAGCCAAGAGGGGGGACAGGGGGATCTCTACAATGAGCAGTTCTTC	4.7531230474658055e-14	CASSQEGGQGDLYNEQFF	1.78792e-12	ALW
TGCGCCAGCAGCTTGACTGCCTACAATGAGCAGTTCTTC	1.2287468700660837e-09	CASSLTAYNEQFF	2.73471e-08	ALW
TGCGCCAGCAGTGAGGTAGGGAATGAGCAGTTCTTC	8.7996927136581e-10	CASSEVGNEQFF	8.57683e-09	ALW
TGCGCCAGCGGGACACCGAACACCGGGGAGCTGTTTTTT	1.9910953487199054e-10	CASGTPNTGELFF	1.47769e-09	ALW
TGTGCCACCCACGATGCGAACACCGGGGAGCTGTTTTTT	1.112944052362752e-12	CATHDANTGELFF	1.40265e-11	ALW
TGTGCCACCCTCCGGGAACAGAACACCGGGGAGCTGTTTTTT	2.57505986686107e-13	CATLREQNTGELFF	1.45032e-11	ALW
TGTGCCACCGCAAGGACTAACACCGGGGAGCTGTTTTTT	5.6499043307156045e-14	CATARTNTGELFF	4.75514e-11	ALW
TGTGCCAGCACCGACCTCAACACCGGGGAGCTGTTTTTT	3.7703854385347345e-12	CASTDLNTGELFF	2.37354e-10	ALW
TGTGCCAGCACCGACCTTGATTCCGGGGAGCTGTTTTTT	7.230208665246842e-14	CASTDLDSGELFF	1.37459e-11	ALW
TGTGCCAGCAGCCAACAGAACACCGGGGAGCTGTTTTTT	1.827307444171015e-10	CASSQQNTGELFF	4.96413e-10	ALW
TGTGCCAGCAGCCAGGGACTAGCGGGTCCTGGGACCGGGGAGCTGTTTTTT	2.6748905050056668e-14	CASSQGLAGPGTGELFF	5.28075e-12	ALW
TGTGCCAGCAGCCCGGAAATAGAAGCTTTCTTT	6.937401090081205e-12	CASSPEIEAFF	6.00345e-10	ALW
TGTGCCAGCAGCCCGGAAATTGAGCAGTTCTTC	5.5595071777692864e-11	CASSPEIEQFF	7.85383e-10	ALW
TGTGCCAGCAGCCCGGACCTCACTGAAGCTTTCTTT	2.3995214464470574e-10	CASSPDLTEAFF	1.5402e-09	ALW
TGTGCCAGCAGCCTAGCGGGAGACTCCTACAATGAGCAGTTCTTC	1.321908092246718e-10	CASSLAGDSYNEQFF	7.70816e-09	ALW
TGTGCCAGCAGCTACGGAGGGAGCACTGAAGCTTTCTTT	2.9917108898130565e-11	CASSYGGSTEAFF	1.58071e-09	ALW
TGTGCCAGCAGCTTAGGAAACTACGAGCAGTACTTC	2.4115387796699856e-09	CASSLGNYEQYF	2.42179e-08	ALW
TGTGCCAGCAGCTTAGGGGGGACTGAAGCTTTCTTT	1.3006697255167866e-08	CASSLGGTEAFF	9.46209e-08	ALW
TGTGCCAGCAGCTTAGGTGGGGCTGAAGCTTTCTTT	1.1425034213996809e-09	CASSLGGAEAFF	2.88948e-08	ALW
TGTGCCAGCAGCTTGGGGGGAGCTGAAGCTTTCTTT	5.622559020604509e-10	CASSLGGAEAFF	2.88948e-08	ALW
TGTGCCAGCAGCTTGGGGGGGTCTGAAGCTTTCTTT	5.916863260192283e-10	CASSLGGSEAFF	1.83756e-08	ALW
TGTGCCAGCAGTGATGTAGCGGGAGTATACAATGAGCAGTTCTTC	2.1972999807268986e-13	CASSDVAGVYNEQFF	1.63608e-11	ALW
TGTGCCAGCAGTGTGGACAGTGGTAGTGAGCAGTTCTTC	4.616821304097162e-15	CASSVDSGSEQFF	8.59555e-12	ALW
TGTGCCAGCAGTTATCAGGACAGGGTTCACTCTGGGGCCAACGTCCTGACTTTC	1.668659211928161e-14	CASSYQDRVHSGANVLTF	3.21689e-13	ALW
TGTGCCAGCAGTTCCCAGAACACCGGGGAGCTGTTTTTT	6.726640008774167e-10	CASSSQNTGELFF	3.11264e-09	ALW
TGTGCCATCAGGGACAGCCAAGAGACCCAGTACTTC	2.909250843029706e-09	CAIRDSQETQYF	9.05578e-09	ALW
TGTGCCCAAGCTTTCTTT	1.0350792958459874e-10	CAQAFF	2.59733e-10	ALW
TGTGCCGAGGGACAGGCGAACACCGGGGAGCTGTTTTTT	9.53784136426494e-12	CAEGQANTGELFF	3.37574e-11	ALW
TGTGCCGGGATTGACGGGAACACCGGGGAGCTGTTTTTT	6.530034081343863e-14	CAGIDGNTGELFF	1.87997e-12	ALW
TGTGCCAGCAACGAGTGGTCCAGGGCCCCAAATCAGCCCCAGCATTTT	1.339072027802713e-17	CASNEWSRAPNQPQHF	3.81064e-15	ALW
TGTGCCAGCACTCCCTGGGGCACAGGGGGCCACCACGAGCAGTACTTC	5.456021069496944e-18	CASTPWGTGGHHEQYF	1.33653e-14	ALW
TGTGCCAGCACTTACGCGGGGGGGGTAACAGATACGCAGTATTTT	8.414848670135312e-15	CASTYAGGVTDTQYF	4.71086e-12	ALW
TGTGCCAGCAGCACGAGCATAAGTTCCCCCGAGGGGGGCTACACCTTC	5.1016171089166075e-21	CASSTSISSPEGGYTF	1.81152e-16	ALW
TGTGCCAGCAGCCAGAGCTTAACAGCAGATACGCAGTATTTT	1.4944521593753308e-13	CASSQSLTADTQYF	2.11788e-10	ALW
TGTGCCAGCAGCCCGACAGGGGGCACAGATACGCAGTATTTT	3.1135527021865935e-09	CASSPTGGTDTQYF	1.50862e-08	ALW
TGTGCCAGCAGCGAACTGACAGGCCCCAATGAGCAGTTCTTC	2.0653337873387292e-14	CASSELTGPNEQFF	9.76479e-12	ALW
TGTGCCAGCAGCTCAGGGACGAGGAACACTGAAGCTTTCTTT	1.0377139030852245e-10	CASSSGTRNTEAFF	5.91247e-09	ALW
TGTGCCAGCAGCTTCCCCCCGGACAGGGGGGAGAACACCATATATTTT	1.0651854506958141e-14	CASSFPPDRGENTIYF	5.12642e-13	ALW
TGTGCCAGCAGTGAACTAGGTTTTCAGGAGAATAACTATGGCTACACCTTC	1.3504611008425392e-16	CASSELGFQENNYGYTF	2.84319e-14	ALW
TGTGCCAGCAGTGGACTAGTCAATGAGCAGTTCTTC	1.6122267783129545e-10	CASSGLVNEQFF	1.26986e-09	ALW
TGTGCCAGCAGTTATCTCGGACAGGGGGAAGGACATGGCTACACCTTC	2.788684315244874e-15	CASSYLGQGEGHGYTF	4.46453e-12	ALW
TGTGCCAGCAGTTGGAGAACCGGGGAGCTGTTTTTT	1.4047005083305297e-10	CASSWRTGELFF	1.6285e-09	ALW
TGTGCCAGCAGTTTCTTTGGGCGGGGAGGTGAAGCTTTCTTT	3.05760888681883e-14	CASSFFGRGGEAFF	1.62474e-11	ALW
TGTGCCAGCGGCGGCAATTCACCCCTCCACTTT	5.5393066393830494e-11	CASGGNSPLHF	5.77159e-09	ALW
TGTGCCAGCGGGACAGGGGGCGCTGGGGCTTACGAGCAGTACTTC	1.760281699991166e-14	CASGTGGAGAYEQYF	3.27928e-11	ALW
TGTGCCAGCAGCGACGCAGGGGGCGTCACAGATACGCAGTATTTT	6.823671800466146e-12	CASSDAGGVTDTQYF	3.12635e-10	ALW
TGTGCCAGTAGTATAGTATCCGGGGAGCTGTTTTTT	4.332495034997135e-10	CASSIVSGELFF	4.57374e-09	ALW
TGCAGTGCCAGCCGACTTTACCTCAATCAGCCCCAGCATTTT	3.427691966848815e-15	CSASRLYLNQPQHF	5.03368e-11	ALW
TGCAGTGCCCAAGCCCCAGGGATAGCTAACTATGGCTACACCTTC	3.6931900787118115e-14	CSAQAPGIANYGYTF	3.15061e-12	ALW
TGCAGTGCTAGAGATTGGCTGAACACAGATACGCAGTATTTT	2.321672655938437e-11	CSARDWLNTDTQYF	1.54751e-10	ALW
TGCGCCTGCGTAGGGTGGCACGAGCAGTACTTC	1.3331581341741744e-14	CACVGWHEQYF	1.99312e-13	ALW
TGTGCCACTGGGTACACCGGGGAGCTGTTTTTT	1.5026530292040814e-10	CATGYTGELFF	1.01902e-08	ALW
TGTGCCAGAGGGACAGGGGAATCCTCTTCCTACGAGCAGTACTTC	2.704295547114491e-15	CARGTGESSSYEQYF	1.06972e-11	ALW
TGTGCCAGAGGGACAGGGGGCGCGGGGGCCTACGAGCAGTACTTC	4.186195076840924e-13	CARGTGGAGAYEQYF	1.04921e-11	ALW
TGTGCCAGCAGAAAATCAAGGGGACCACTCTCTGGAAACACCATATATTTT	2.3001563008259116e-16	CASRKSRGPLSGNTIYF	1.31192e-12	ALW
TGTGCCAGCAGCCAGGATTTGACCGGGACTAGTCCAGGGGAGCAGTTCTTC	2.14500708152621e-18	CASSQDLTGTSPGEQFF	1.17866e-12	ALW
TGTGCCAGCAGCGCCCACAGGGATCCGGCTGGAAACACCATATATTTT	4.2345612281793216e-13	CASSAHRDPAGNTIYF	9.35645e-12	ALW
TGTGCCAGCAGCGCGACAGGGGGGACAGATACGCAGTATTTT	4.581285664661938e-10	CASSATGGTDTQYF	1.62068e-08	ALW
TGTGCCAGCAGCGTAGAGCAAGACTACAATGAGCAGTTCTTC	3.986910172655679e-11	CASSVEQDYNEQFF	8.4376e-10	ALW
TGTGCCAGCAGCGTAGTAGAATACACAGATACGCAGTATTTT	1.1241381401475129e-10	CASSVVEYTDTQYF	9.95308e-10	ALW
TGTGCCAGCAGCTTAACGACTAGCGGGAGGACCAATGAGCAGTTCTTC	2.0252810426720632e-14	CASSLTTSGRTNEQFF	6.72104e-11	ALW
TGTGCCAGCAGCTTAACGGCGAGCTCCTACGAGCAGTACTTC	1.448162592149272e-10	CASSLTASSYEQYF	3.65737e-09	ALW
TGTGCCAGCAGCTTAGAGGGCTTCCCAGATACGCAGTATTTT	2.238211014084362e-11	CASSLEGFPDTQYF	4.08688e-10	ALW
TGTGCCAGCAGCTTAGCCGGGTGGCCAGATACGCAGTATTTT	2.331007576702407e-11	CASSLAGWPDTQYF	6.03054e-10	ALW
TGTGCCAGCAGCTTAGGCCGACAGGTGACCCTCAACACCGGGGAGCTGTTTTTT	1.219340693835544e-15	CASSLGRQVTLNTGELFF	1.36151e-12	ALW
TGTGCCAGCAGGACGATGGACCGACTAGTCGGAAATGAGCAGTTCTTC	2.204707488330827e-18	CASRTMDRLVGNEQFF	1.03184e-14	ALW
TGTGCCAGCAGTCTCACGACTAGCGGGAGGACCAATGAGCAGTTCTTC	5.5629734073746973e-14	CASSLTTSGRTNEQFF	6.72104e-11	ALW
TGTGCCAGCAGTCTTAGGGTGGGGGAGCTGTTTTTT	8.445274330557433e-12	CASSLRVGELFF	5.44277e-09	ALW
TGTGCCAGCAGTGAATGGATCAGGGGGCTTAATCAGCCCCAGCATTTT	2.4005456900289814e-13	CASSEWIRGLNQPQHF	8.03982e-12	ALW
TGTGCCAGCAGTGAATGGGTCAGGGGCACCTCCTACGAGCAGTACTTC	1.7357141919019387e-13	CASSEWVRGTSYEQYF	1.33235e-11	ALW
TGTGCCAGCAGTGAATGGTACCGAGCAACTAATGAAAAACTGTTTTTT	4.222805494810206e-13	CASSEWYRATNEKLFF	3.16638e-11	ALW
TGTGCCAGCAGTGAATTAGGCTTTCAGGCCTACAATGAGCAGTTCTTC	1.615131139128291e-14	CASSELGFQAYNEQFF	3.16464e-12	ALW
TGTGCCAGCAGTGAATTCCTCCGGGACTTGGGCAACTATGGCTACACCTTC	1.8640574072975663e-15	CASSEFLRDLGNYGYTF	6.71974e-13	ALW
TGTGCCAGCAGTGCATGGGACAGGGGTATGGCCAATGAGCAGTTCTTC	3.715316636339063e-15	CASSAWDRGMANEQFF	2.25527e-13	ALW
TGTGCCAGCAGTGCCTGGGACAGGGGGCTGAATCAGCCCCAGCATTTT	3.929346717665182e-12	CASSAWDRGLNQPQHF	1.28981e-10	ALW
TGTGCCAGCAGTGCGTGGGACAGGGGAATGAACACTGAAGCTTTCTTT	1.379032428190174e-11	CASSAWDRGMNTEAFF	3.67651e-10	ALW
TGTGCCAGCAGTGCGTGGGACGGGAAATATATCTACGAGCAGTACTTC	6.50542266606245e-17	CASSAWDGKYIYEQYF	3.75629e-15	ALW
TGTGCCAGCAGTTACCTCGGACAGGGTGAGGGCTATGGCTACACCTTC	4.4640071975791055e-13	CASSYLGQGEGYGYTF	8.73171e-11	ALW
TGTGCCAGCAGTTACGGAGTTGAAAAACTGTTTTTT	2.0179509532266724e-10	CASSYGVEKLFF	5.19384e-09	ALW
TGTGCCAGCAGTTACGGGATTGAGACCCAGTACTTC	4.284124787025526e-10	CASSYGIETQYF	4.20046e-09	ALW
TGTGCCAGCAGTTACTTAGGACAGGGGGCAGACTATGGCTACACCTTC	4.639808954674043e-12	CASSYLGQGADYGYTF	2.33677e-10	ALW
TGTGCCAGCAGTTCAATGTACGAGCAGTACTTC	1.0869317630750108e-10	CASSSMYEQYF	1.40946e-09	ALW
TGTGCCAGCAGTTCCCCCCAAGGGACCATTTCCTACGAGCAGTACTTC	7.026746767364197e-15	CASSSPQGTISYEQYF	1.07896e-11	ALW
TGTGCCAGCAGTTCCCGACAGGGTTTCACCTACGAGCAGTACTTC	1.4619156303290527e-12	CASSSRQGFTYEQYF	7.46979e-11	ALW
TGTGCCAGCAGTTTAACTCAGAGCGGGAGAACCAATGAGCAGTTCTTC	6.548879880182094e-15	CASSLTQSGRTNEQFF	8.97464e-13	ALW
TGTGCCAGCAGTTTAGTCCAGGCAATCCATGAGCAGTTCTTC	2.2119260800142656e-14	CASSLVQAIHEQFF	1.83685e-12	ALW
TGTGCCAGCGGCACGGGGGGCGGGAGGGCCTACGAGCAGTACTTC	8.91114048574098e-15	CASGTGGGRAYEQYF	4.23793e-11	ALW
TGTGCCAGCGGGACAGGGGGCGCGCAGGCCTACGAGCAGTACTTC	2.3053654833487535e-13	CASGTGGAQAYEQYF	5.38781e-12	ALW
TGTGCCAGGGGAGCGGGGGAAAAGCGTTCCTACGAGCAGTACTTC	5.466733692827128e-17	CARGAGEKRSYEQYF	3.36914e-13	ALW
TGTGCCAGTAGTATAGTGTCTAATGAGCAGTTCTTC	8.976384802194448e-11	CASSIVSNEQFF	7.97675e-09	ALW
TGTGCCAGTATCCGGGGGTGGGAGCAGTTCTTC	1.0021052998883925e-11	CASIRGWEQFF	1.40638e-10	ALW
TGTGCCAGCAGTTTGTCCCCCTCCTACGAGCAGTACTTC	8.273105059749491e-11	CASSLSPSYEQYF	3.51837e-08	ALW
TGTGCCAGTAGTATAGTAAGCGGAGAGCAGTACTTC	1.420811040418308e-11	CASSIVSGEQYF	4.94776e-09	ALW
TGCAGTGCTAGAGGGGGGGGGGCAGGTCAGAACACCGGGGAGCTGTTTTTT	2.6913127440860187e-13	CSARGGGAGQNTGELFF	4.75679e-11	ALW
TGCGCCAGCAGCCAACAAGGGGGTGGAGAGCAGTACTTC	1.2362180340706813e-12	CASSQQGGGEQYF	1.39044e-09	ALW
TGCGCCAGCAGCCAAGTGCAGGGAGGATACGAGCAGTACTTC	1.2034913700348578e-11	CASSQVQGGYEQYF	5.79002e-09	ALW
TGCGCCAGCGGAACGGCGAACACCGGGGAGCTGTTTTTT	5.110845912681042e-11	CASGTANTGELFF	3.71323e-09	ALW
TGCGCCAGCGGGGGATTGAACACCGGGGAGCTGTTTTTT	9.523493133583078e-11	CASGGLNTGELFF	3.88442e-09	ALW
TGTGCCACCAGTGACAGGGAGGGGGCCGGGGAGCTGTTTTTT	1.360972037799937e-10	CATSDREGAGELFF	2.17744e-09	ALW
TGTGCCACCCAGGACCTGAACACCGGGGAGCTGTTTTTT	4.186041324121812e-11	CATQDLNTGELFF	3.48441e-10	ALW
TGTGCCAGACAGGACAGGAACACCGGGGAGCTGTTTTTT	6.16780359988337e-12	CARQDRNTGELFF	2.9078e-11	ALW
TGTGCCAGCAGCCCGGAGATTGAAGCTTTCTTT	8.389478084466438e-11	CASSPEIEAFF	6.00345e-10	ALW
TGTGCCAGCAGCCTGGGGATATCCGGGGAGCTGTTTTTT	3.2614271857289394e-12	CASSLGISGELFF	5.15138e-10	ALW
TGTGCCAGCAGCTTAGACATTGAAGCTTTCTTT	6.444337881100588e-10	CASSLDIEAFF	2.38133e-09	ALW
TGTGCCAGCAATGACAGTCCCTACGAGCAGTACTTC	3.213240146533028e-11	CASNDSPYEQYF	2.88929e-10	ALW
TGTGCCAGCAGTGCATGGGACAGGGGGATGAATCAGCCCCAGCATTTT	5.500549136725463e-13	CASSAWDRGMNQPQHF	9.47319e-12	ALW
TGTGCCACCAGTGACAAACAGGGATTCGGGGAGCTGTTTTTT	3.68755236481288e-12	CATSDKQGFGELFF	1.37849e-10	ALW
TGTGCCAGCAACCTAGCGGGGGGGGTCACAGATACGCAGTATTTT	5.44616301733687e-12	CASNLAGGVTDTQYF	6.00208e-11	ALW
TGTGCCAGCAGCCAAGACGGAGCGGGGGGGCCCTTCGGGGAGCTGTTTTTT	7.654936652920718e-15	CASSQDGAGGPFGELFF	2.74515e-12	ALW
TGTGCCAGCAGCCAAGTCTCCGGACTAGCGGGGTCGGAGACCCAGTACTTC	1.6287412081020365e-13	CASSQVSGLAGSETQYF	8.17715e-11	ALW
TGTGCCAGCAGCCTGAACAGGGGCCTCCCGGGTGGGGCCAACGTCCTGACTTTC	1.247243141131495e-16	CASSLNRGLPGGANVLTF	2.41402e-13	ALW
TGTGCCAGCAGCGTAGTGGAGTTCACAGATACGCAGTATTTT	1.1697745529147452e-10	CASSVVEFTDTQYF	9.60887e-10	ALW
TGTGCCAGCAGCTCGACAGGGGGGACAGATACGCAGTATTTT	2.5087121831899553e-10	CASSSTGGTDTQYF	8.81923e-09	ALW
TGTGCCAGCAGTCCACTTGTCAATGAGCAGTTCTTC	2.8317779542916048e-12	CASSPLVNEQFF	1.00019e-09	ALW
TGTGCCAGCAGTCTGATAGGGACAGGGAATGAAAAACTGTTTTTT	1.4253956120554446e-12	CASSLIGTGNEKLFF	1.0129e-09	ALW
TGTGCCAGCAGTGAATGGTACAGGGCCGTCAATCAGCCCCAGCATTTT	3.3438268291942735e-13	CASSEWYRAVNQPQHF	3.03172e-12	ALW
TGTGCCAGCAGTTCCCCCCGCGGAACGGTCTCCTACGAGCAGTACTTC	7.888151517335242e-15	CASSSPRGTVSYEQYF	3.98753e-11	ALW
TGTGCCAGCAGTTTATACACTGTCCTCTCTGGGGCCAACGTCCTGACTTTC	1.6929804174500878e-13	CASSLYTVLSGANVLTF	1.8347e-11	ALW
TGTGCCAGCAGTTTATCCCCCCAATTATCAGGGGCCTACAATGAGCAGTTCTTC	4.777157048453473e-16	CASSLSPQLSGAYNEQFF	5.76516e-13	ALW
TGTGCCAGCGGGACAGGCGGTTATCGGTCCTACGAGCAGTACTTC	9.548742422412898e-16	CASGTGGYRSYEQYF	9.87733e-12	ALW
TGTGCCAGCGGGACAGGTGGTGCCCGCTCCTACGAGCAGTACTTC	4.414772210120535e-15	CASGTGGARSYEQYF	4.84458e-11	ALW
TGTGCCAGCTCACCGAACCGGGGGCCTAGCGGCCTCCTTGAGCAGTTCTTC	8.458689353004286e-19	CASSPNRGPSGLLEQFF	1.30256e-14	ALW
TGTGCCAGTAGCCAAACCTATGATTGGGAGGCTTTCTTT	2.541059160880719e-18	CASSQTYDWEAFF	2.38789e-14	ALW
TGTGCCAGTAGTGGCGGTAGCAATCAGCCCCAGCATTTT	1.1134695969560301e-09	CASSGGSNQPQHF	7.05572e-08	ALW
TGTGCCAGTTTTAGCGGCGGCTACACCTTC	3.101280015775733e-12	CASFSGGYTF	9.68346e-10	ALW
TGTGCCTGGAGTTCCCCCCCAGGACAGCCCCAGCATTTT	2.385186772318588e-12	CAWSSPPGQPQHF	3.76214e-10	ALW
TGTGCGGCGGGAGCGGGAGAGAGTCGGTCCTACGAGCAGTACTTC	2.7129033170784047e-18	CAAGAGESRSYEQYF	3.07612e-14	ALW
TGTGCGGCGGGTAGCGGGGGGCGAAGGGCCTACGAGCAGTACTTC	5.968524733197345e-18	CAAGSGGRRAYEQYF	7.71938e-14	ALW
TGTGCCAGCAGCCAAGACCCTGAGGGGATCCAAGAGACCCAGTACTTC	5.578771068392828e-13	CASSQDPEGIQETQYF	8.8596e-11	ALW
TGTGCCAGCAGTGTTTGGAACAGGGCCATTAATGAAAAACTGTTTTTT	7.10714103678327e-15	CASSVWNRAINEKLFF	1.48162e-13	ALW
TGTGCCAGCAGTTACTTGGGACAGGGGGCGGGCTATGGCTACACCTTC	1.6729136756058133e-11	CASSYLGQGAGYGYTF	2.65937e-10	ALW
TGTGCCAGCAGTTTATCGGCAGTCTTGAGGGATAATTCACCCCTCCACTTT	2.5759038375750984e-15	CASSLSAVLRDNSPLHF	1.27195e-12	ALW
TGCGCCAGCCTGGGGGAGACCCAGTACTTC	5.998285818320876e-10	CASLGETQYF	5.31431e-09	ALW
TGTGCCAGCAGCCACCCCCATAGCGGGGGGTCCCTTCCGGAGACCCAGTACTTC	3.12126178811028e-19	CASSHPHSGGSLPETQYF	6.3959e-16	ALW
TGTGCCAGCAGCCACGGACAGGACGCGAACACTGAAGCTTTCTTT	3.222172621408362e-12	CASSHGQDANTEAFF	1.69533e-11	ALW
TGTGCCAGCAGCGTTCCCGTAGCGGGGGGGCCCGGTGAGCAGTTCTTC	3.1905163777182623e-15	CASSVPVAGGPGEQFF	2.01472e-12	ALW
TGTGCCAGCAGCTCCGGTTGGCCCTATGGCTACACCTTC	3.956107843349227e-13	CASSSGWPYGYTF	3.81482e-10	ALW
TGTGCCAGCAGTCCTGGACAGGAGGAGTTCTTC	8.832276110768018e-15	CASSPGQEEFF	5.66293e-13	ALW
TGTGCCAGCAGTGAGACAGGTATTACGGACTATGGCTACACCTTC	6.192562918463435e-15	CASSETGITDYGYTF	1.41225e-12	ALW
TGTGCCAGCAGTTACCTACTACAGGGTTCCTACGAGCAGTACTTC	5.292942695614231e-12	CASSYLLQGSYEQYF	1.57814e-09	ALW
TGTGCCAGCAGTTACGTGACAGGGGCGAACACTGAAGCTTTCTTT	1.0992496308868854e-10	CASSYVTGANTEAFF	5.20493e-10	ALW
TGCAGCGTCCTCGGACTAGCGGAACTTCGCACAGATACGCAGTATTTT	6.1539834090491576e-15	CSVLGLAELRTDTQYF	2.58883e-12	KCY
TGCGCCAGCAGCCCTGACAGGGTTAAGGACAATGAGCAGTTCTTC	8.01070310490437e-13	CASSPDRVKDNEQFF	4.21374e-11	KCY
TGCGCCAGCAGCTTGCCGGGACAGGGGTCAGAGCAGTACTTC	5.837326332618972e-11	CASSLPGQGSEQYF	7.47907e-09	KCY
TGCGCCAGCAGTGATTCCGGGCAGGGATCACCCCTCCACTTT	1.908254079770778e-15	CASSDSGQGSPLHF	1.33365e-10	KCY
TGTGCCAGCAGCCAAGAAGAGCGGGGGGGCAGCACAGATACGCAGTATTTT	8.510466899970906e-13	CASSQEERGGSTDTQYF	1.01331e-10	KCY
TGTGCCAGCAGCCAAGAGATCAGGGGGGCCGGATTAAATGAGCAGTTCTTC	3.0462907760851354e-16	CASSQEIRGAGLNEQFF	6.78029e-13	KCY
TGTGCCAGCAGCCAAGAGGCCGCGGCTAGCACAGATACGCAGTATTTT	4.231337592992705e-12	CASSQEAAASTDTQYF	1.2685e-10	KCY
TGTGCCAGCAGCCAAGAGTGGGGAGACTCCTACAATGAGCAGTTCTTC	6.234832365994157e-12	CASSQEWGDSYNEQFF	1.33631e-10	KCY
TGTGCCAGCAGCCACCCCACAGGGTATGGCTACACCTTC	2.7661628335975814e-10	CASSHPTGYGYTF	5.68884e-09	KCY
TGTGCCAGCAGCCCAACGACAGGGAAAGAGACCCAGTACTTC	2.0228189323964073e-12	CASSPTTGKETQYF	1.01378e-10	KCY
TGTGCCAGCAGCCTCTCCCCGTCCGGCGGCTATGGCTACACCTTC	3.3964231283096567e-16	CASSLSPSGGYGYTF	6.9998e-11	KCY
TGTGCCAGCAGCCTTCTTACCCCGAGCTCCTATAATTCACCCCTCCACTTT	4.320292908204684e-15	CASSLLTPSSYNSPLHF	9.5567e-12	KCY
TGTGCCAGCAGCGCCTACTCGGGGGTAAAGAACACCGGGGAGCTGTTTTTT	6.817421930735575e-15	CASSAYSGVKNTGELFF	1.89927e-12	KCY
TGTGCCAGCAGCGCCTGGGGGACAGTCTATGGCTACACCTTC	1.211514683928074e-11	CASSAWGTVYGYTF	1.19818e-10	KCY
TGTGCCAGCAGCGCGAAGGGAGGGGGGGGTTCACCCCTCCACTTT	3.1969462816111137e-13	CASSAKGGGGSPLHF	5.21828e-11	KCY
TGTGCCAGCAGCGGGTGGGGGGGCACCGGGGAGCTGTTTTTT	7.064951871160297e-10	CASSGWGGTGELFF	4.82121e-09	KCY
TGTGCCAGCAGCGTTGACAGGCCTAGGGACGGGGAGCTGTTTTTT	3.048464639166473e-14	CASSVDRPRDGELFF	2.399e-11	KCY
TGTGCCAGCAGCTTGAGACGTTCGGACAGAGCTGCTTGGGGCAATCAGCCCCAGCATTTT	4.234527866518189e-21	CASSLRRSDRAAWGNQPQHF	5.13393e-16	KCY
TGTGCCAGCAGCTTGGCACTGATAAATGAGCAGTTCTTC	2.3775516272795093e-12	CASSLALINEQFF	4.24702e-10	KCY
TGTGCCAGCAGGGGGGACAGTCATAATTCACCCCTCCACTTT	8.116291477311189e-12	CASRGDSHNSPLHF	5.8478e-11	KCY
TGTGCCAGCAGTGAATATGGGACAGCCAAAGGCGGTTCGCCCCTCCACTTT	2.7110216413322073e-24	CASSEYGTAKGGSPLHF	5.54235e-15	KCY
TGTGCCAGCAGTTACTATAGCGGGGGAACAAACACCGGGGAGCTGTTTTTT	2.2339839425158295e-13	CASSYYSGGTNTGELFF	1.02022e-10	KCY
TGTGCCAGCAGTTCGGACAGCTACGAGCAGTACTTC	3.20156951539395e-09	CASSSDSYEQYF	2.41813e-08	KCY
TGTGCCAGCAGTTCTCCCGGGACGAACTACAATGAGCAGTTCTTC	1.5117268113279992e-12	CASSSPGTNYNEQFF	9.586e-11	KCY
TGTGCCAGCAGTTTAGCGCCCGGCAGGGGGGCTTTCTTT	5.178324624058753e-13	CASSLAPGRGAFF	1.2455e-10	KCY
TGTGCCAGCAGTTTGGGTGTCAGGGGTGGGGATCAGCCCCAGCATTTT	5.87267349418424e-16	CASSLGVRGGDQPQHF	2.47873e-12	KCY
TGTGCCAGTAGTATCACGGCTAGCCGGGAGACCCAGTACTTC	3.912511909349135e-13	CASSITASRETQYF	1.59411e-10	KCY
TGTGCCTGGAGTGTAACGGCCAGGCAAGAAGCTTTCTTT	3.649447565303466e-14	CAWSVTARQEAFF	8.2047e-12	KCY
TGTGCCAGCAGCTTAAACAGGGGGCAGGACGAGCAGTACTTC	4.3271670832893455e-11	CASSLNRGQDEQYF	2.45454e-10	KCY
TGTGCCAGCAGTGAACAGGACAGGCGCTATGGCTACACCTTC	2.0124995572271945e-11	CASSEQDRRYGYTF	1.29979e-10	KCY
TGCGCCAGCAGCCCACGGACTAGCGGGGGGGCGAGCCAAGAGACCCAGTACTTC	6.755868625328405e-14	CASSPRTSGGASQETQYF	1.98151e-11	KCY
TGCGCCAGCAGCCCCAAAAAGGCCACTGAAGCTTTCTTT	1.2941217554214065e-12	CASSPKKATEAFF	2.09529e-11	KCY
TGCGCCAGCAGCTTGACGGGGCAGGGGCAGCCCCAGCATTTT	2.8233709033057735e-11	CASSLTGQGQPQHF	1.06009e-08	KCY
TGTGCCAGCACCGATAGGCAGGGATACGCTAAGAGGGGCTACACCTTC	1.633072928946964e-21	CASTDRQGYAKRGYTF	1.02295e-16	KCY
TGTGCCAGCAGAACCATGGACGCTGGTGGCTACACCTTC	2.386840998814405e-15	CASRTMDAGGYTF	2.01207e-13	KCY
TGTGCCAGCAGAGGACCGGGACTAAAACCCTACAATGAGCAGTTCTTC	2.6229357334530822e-14	CASRGPGLKPYNEQFF	2.30235e-12	KCY
TGTGCCAGCAGCCAAGAAGGGACAGGGGGCAGATACGAGCAGTACTTC	6.583416903197292e-12	CASSQEGTGGRYEQYF	4.78297e-10	KCY
TGTGCCAGCAGCCTTGACGAGCAGTACTTC	6.206200344676227e-09	CASSLDEQYF	1.07235e-07	KCY
TGTGCCAGCAGCGAGCACGGGGGAAATCAGCCCCAGCATTTT	1.1697275189644083e-11	CASSEHGGNQPQHF	8.12877e-10	KCY
TGTGCCAGCAGCGCCTGGGGGGGTACTCAGCCCCAGCATTTT	4.037049699868455e-12	CASSAWGGTQPQHF	1.87267e-10	KCY
TGTGCCAGCAGCGTAGAGGCGGGGAGTAGGACCGGGGAGCTGTTTTTT	2.2995900349631397e-13	CASSVEAGSRTGELFF	7.06825e-11	KCY
TGTGCCAGCAGCGTATACCCGGGACTTAACTATGGCTACACCTTC	5.457531642111667e-12	CASSVYPGLNYGYTF	1.63868e-10	KCY
TGTGCCAGCAGCTATTCCCCCGGGACAGGGTACGGCTACACCTTC	2.342330824420849e-14	CASSYSPGTGYGYTF	1.85688e-11	KCY
TGTGCCAGCAGTCCTTACCGTCCGGGCAAGGGGACTGAAGCTTTCTTT	2.1959232207114807e-17	CASSPYRPGKGTEAFF	2.33827e-13	KCY
TGTGCCAGCAGTGGCCGGAACGAGCAGTTCTTC	4.5782419060147396e-12	CASSGRNEQFF	1.73884e-08	KCY
TGTGCCAGCAGTTACGGCCCTCGAGGCGGGGAGCTGTTTTTT	1.5237785375230118e-12	CASSYGPRGGELFF	7.56756e-10	KCY
TGTGCCAGCAGTTCCTACATGGCCGAGCAGTACTTC	1.025648674663192e-12	CASSSYMAEQYF	8.21806e-12	KCY
TGTGCCAGCTGTAGGGAACACAGCACAGATACGCAGTATTTT	1.3386648841947022e-14	CASCREHSTDTQYF	1.0736e-12	KCY
TGTGCCAGCAGCCAAGAGTTTAGGGGGGCAGAGACCCAGTACTTC	1.7175443470047377e-12	CASSQEFRGAETQYF	8.13987e-11	KCY
TGTGCCAGCAGCTTAAACAGGGCCGGCGAGCAGTACTTC	4.495983638625848e-11	CASSLNRAGEQYF	5.7501e-10	KCY
TGCAGTGCTAGAGATGCGGACAGGGGGCAAGATACGCAGTATTTT	1.0627736116751981e-11	CSARDADRGQDTQYF	6.94181e-11	KCY
TGCGCCAGCAGCCAAGATCCCTACAGGGGGGGTTACAATGAGCAGTTCTTC	6.877413226499198e-13	CASSQDPYRGGYNEQFF	6.30973e-11	KCY
TGCGCCAGCAGCCAAGATCCGGCGGGACGCGAGCAGTACTTC	4.9988103026338274e-12	CASSQDPAGREQYF	4.08029e-10	KCY
TGCGCCAGCAGCTTGGACAGGCCGAGCACAGATACGCAGTATTTT	1.5461450668966838e-10	CASSLDRPSTDTQYF	4.6891e-09	KCY
TGTGCCACCAGTGATTCCCGACAGGGGGGGAAGACCCAGTACTTC	4.353954149125482e-12	CATSDSRQGGKTQYF	6.80159e-11	KCY
TGTGCCAGCAATTCACTCTCTGGAAACACCATATATTTT	6.8624217225851326e-12	CASNSLSGNTIYF	2.06844e-10	KCY
TGTGCCAGCAGACCCAGCGGGGGAAGGTCCTACGAGCAGTACTTC	1.32344180239667e-13	CASRPSGGRSYEQYF	3.33603e-10	KCY
TGTGCCAGCAGCCAAGAAAAGGTAATCCCCGAAGCTTTCTTT	2.145247526698432e-15	CASSQEKVIPEAFF	2.08037e-12	KCY
TGTGCCAGCAGCCAAGAGCAGCGGGGGGGCCCCTACAATGAGCAGTTCTTC	4.942778250594034e-13	CASSQEQRGGPYNEQFF	2.5209e-11	KCY
TGTGCCAGCAGCCAAGAGCAGGTCCAGGGGGTGAACACCGGGGAGCTGTTTTTT	6.807696688319167e-15	CASSQEQVQGVNTGELFF	4.49559e-13	KCY
TGTGCCAGCAGCCAAGAGGCTGTGGGGCTACGATATGGCTACACCTTC	2.5662871462911825e-16	CASSQEAVGLRYGYTF	1.58148e-12	KCY
TGTGCCAGCAGCCAAGAGGGACAGGTCACCGGGGAGCTGTTTTTT	1.1919440578340198e-10	CASSQEGQVTGELFF	4.98321e-10	KCY
TGTGCCAGCAGCCAAGAGTTGCGACTTATCATCCCCGGGGAGCTGTTTTTT	1.7432854155024914e-18	CASSQELRLIIPGELFF	1.00038e-14	KCY
TGTGCCAGCAGCCATAGCGGGAGTGTCTCCTACGAGCAGTACTTC	2.9504538691359317e-13	CASSHSGSVSYEQYF	1.42547e-11	KCY
TGTGCCAGCAGCCCATGGGGGGGGACCGGGGAGCTGTTTTTT	8.909995851872885e-11	CASSPWGGTGELFF	3.22381e-09	KCY
TGTGCCAGCAGCCCCTCCGCGGGGGCTAGCTATGGCTACACCTTC	1.0060903677746742e-14	CASSPSAGASYGYTF	5.36447e-12	KCY
TGTGCCAGCAGCCCTTCTCCAAGTGCTTCTAACTATGGCTACACCTTC	2.043381885705828e-17	CASSPSPSASNYGYTF	3.26791e-13	KCY
TGTGCCAGCAGCGCCGGGACAGGGAGTGTTAACTATGGCTACACCTTC	3.632318838186465e-13	CASSAGTGSVNYGYTF	3.38691e-11	KCY
TGTGCCAGCAGCTCATCCGTCGGGACAGCATGGGAGTACTTC	1.4748852697757306e-18	CASSSSVGTAWEYF	9.01403e-16	KCY
TGTGCCAGCAGCTCCGAACTCCGTCCGGGCAATCAGCCCCAGCATTTT	5.929265651277519e-16	CASSSELRPGNQPQHF	9.29321e-13	KCY
TGTGCCAGCAGCTGGAGTCCCGGGACAGGGGGAGGCTACACCTTC	9.287579419672253e-14	CASSWSPGTGGGYTF	7.11007e-12	KCY
TGTGCCAGCAGCTGGGGACCTTCAGGGAGCTACGAGCAGTACTTC	2.472910191260073e-14	CASSWGPSGSYEQYF	6.08765e-11	KCY
TGTGCCAGCAGCTTCGGCGGGATGGACGAGCAGTACTTC	1.101027319556855e-11	CASSFGGMDEQYF	3.33751e-10	KCY
TGTGCCAGCAGGTCCGAGAACTACCCCTCCTACAATGAGCAGTTCTTC	4.4246528627767726e-16	CASRSENYPSYNEQFF	3.06167e-14	KCY
TGTGCCAGCAGTGAATATAGAGGGGGCGATGAGCAGTTCTTC	7.030629136774115e-12	CASSEYRGGDEQFF	2.44599e-09	KCY
TGTGCCAGCAGTGGGGGTACGGCTAGAGGAGATACGCAGTATTTT	1.960909273519694e-15	CASSGGTARGDTQYF	7.67228e-12	KCY
TGTGCCAGCAGTTTTATGGGACAGACCCACGAGCAGTACTTC	1.6713060867659354e-12	CASSFMGQTHEQYF	9.63721e-12	KCY
TGTGCCAGCAGTTTTGGGACAGGGCGCAATGAGCAGTTCTTC	3.100709009328008e-11	CASSFGTGRNEQFF	6.32718e-10	KCY
TGTGCCAGCAGTTTTTCCGGGGAGCAGTTCTTC	7.834050816854517e-11	CASSFSGEQFF	6.55746e-09	KCY
TGTGCCAGCCTATTCTATGGCTACACCTTC	3.456125448520069e-11	CASLFYGYTF	2.16726e-10	KCY
TGTGCCAGCTCCCCTTGGGGGACAGCCTACGAGCAGTACTTC	1.7382908381832977e-13	CASSPWGTAYEQYF	5.64451e-10	KCY
TGTGCCTGGAGCCGGGGAGAGAGGGAGGGCAATCAGCCCCAGCATTTT	1.876239067130627e-14	CAWSRGEREGNQPQHF	1.36472e-11	KCY
TGCAGCGTTGAGATGAGGGGGGGACCCTACGAGCAGTACTTC	2.0940210653137205e-12	CSVEMRGGPYEQYF	1.21646e-10	KCY
TGCGCCAGCAGCCAGCTTCATGGGCGGGGGGACAATGAGCAGTTCTTC	7.230445573517552e-16	CASSQLHGRGDNEQFF	1.51739e-12	KCY
TGCGCCAGCAGCCCTGACCCCGGACCTCGCCCGGGTGAAAAACTGTTTTTT	2.2390632120927377e-19	CASSPDPGPRPGEKLFF	9.04635e-15	KCY
TGTGCCACCAGCAGAGATTCGAGGGGGCAGTACGACGGCTACACCTTC	2.2312496396441433e-16	CATSRDSRGQYDGYTF	1.3598e-12	KCY
TGTGCCAGCACCATTACCCCGACTAGGAATGAGCAGTTCTTC	3.9400801768845176e-15	CASTITPTRNEQFF	3.87352e-13	KCY
TGTGCCAGCACCCCAGGGACCTACAATGAGCAGTTCTTC	3.9888525542238985e-11	CASTPGTYNEQFF	9.05485e-10	KCY
TGTGCCAGCAGCCAATTGGGGGGGGGTGAGCAGTTCTTC	2.102947012878656e-12	CASSQLGGGEQFF	2.05286e-10	KCY
TGTGCCAGCAGCCCACTTCGAACTAAACTGAAGAACACTGAAGCTTTCTTT	3.1081937856890654e-19	CASSPLRTKLKNTEAFF	4.18798e-14	KCY
TGTGCCAGCAGCCTTGGACCGGCGGACAGGGAAGCTTTCTTT	3.645919141695709e-15	CASSLGPADREAFF	1.23724e-12	KCY
TGTGCCAGCAGCGCCTACGGGGGCGCAGATACGCAGTATTTT	5.952080422071156e-12	CASSAYGGADTQYF	4.15853e-10	KCY
TGTGCCAGCAGCTATTCACCGGGACAGGGGGGCTATGGCTACACCTTC	4.1551138549385655e-13	CASSYSPGQGGYGYTF	2.02548e-11	KCY
TGTGCCAGCAGCTTAGAACGCCGGGCTTACTATGGCTACACCTTC	3.7290767562333663e-13	CASSLERRAYYGYTF	7.85269e-11	KCY
TGTGCCAGCAGCTTCACACCAGGGGCCTACGAGCAGTACTTC	5.143224734705024e-12	CASSFTPGAYEQYF	3.41512e-10	KCY
TGTGCCAGCAGCTTCAGGGGGTTGGGTTCGAACACCGGGGAGCTGTTTTTT	3.6797225715278686e-14	CASSFRGLGSNTGELFF	1.50275e-11	KCY
TGTGCCAGCAGCTTGAGTCCAGGGGTCGGCTATGGCTACACCTTC	5.517631774128416e-13	CASSLSPGVGYGYTF	8.6547e-11	KCY
TGTGCCAGCAGCTTTACCCCCTCCGGCAGCTACGAGCAGTACTTC	9.540775009207984e-15	CASSFTPSGSYEQYF	1.01229e-10	KCY
TGTGCCAGCAGTGAATATGGCCAGCCGCGGGAAAAACTGTTTTTT	1.3690249837332863e-14	CASSEYGQPREKLFF	2.02891e-11	KCY
TGTGCCAGCAGTGAATTTGGGCAGCCCCAAGAGACCCAGTACTTC	1.0544570505172482e-12	CASSEFGQPQETQYF	9.89507e-11	KCY
TGTGCCAGCAGTTCGGGGCCGGGGGGTCAGCCCCAGCATTTT	7.515295374904362e-14	CASSSGPGGQPQHF	2.01779e-10	KCY
TGTGCCAGCAGTTTAAAACAGGGAGGGACTGAAGCTTTCTTT	4.773540839055842e-11	CASSLKQGGTEAFF	2.06267e-09	KCY
TGTGCCAGCAGTTTAAGGGGGAATCAGCCCCAGCATTTT	5.846188692829437e-09	CASSLRGNQPQHF	9.28754e-08	KCY
TGTGCCAGCAGTTTAATCGCATCTGGCTACACCTTC	2.869181943162529e-12	CASSLIASGYTF	2.08516e-10	KCY
TGTGCCAGCAGTTTAGCGCTCGGCAGACCAAAGTACTTC	1.9103953259178695e-16	CASSLALGRPKYF	4.42346e-13	KCY
TGTGCCAGCAGTTTAGGGCCTAGGACTGAAGCTTTCTTT	5.0765443039192505e-11	CASSLGPRTEAFF	6.18724e-09	KCY
TGTGCCAGCAGTTTCGGTGGGGTGGGCCATGGCTACACCTTC	9.187084158681924e-14	CASSFGGVGHGYTF	3.04053e-11	KCY
TGTGCCAGCAGTTTGACACAGGGGGCGTGGAGCTATGGCTACACCTTC	5.5080215803808857e-14	CASSLTQGAWSYGYTF	3.2294e-12	KCY
TGTGCCGCGAAAGAAGAGGGAGGTCTCTCACCCCTCCACTTT	5.3601769533784934e-20	CAAKEEGGLSPLHF	8.31509e-16	KCY
TGCAGCATCTATATTAACGAGCAGTACTTC	4.986288701943407e-13	CSIYINEQYF	7.26285e-12	KCY
TGCAGCGTTCCGAACACCCAGGGAACCACCGGGGAGCTGTTTTTT	7.545875336902e-16	CSVPNTQGTTGELFF	3.6721e-13	KCY
TGCAGCGTTCTCGCGGGAGTAACCGGGGAGCTGTTTTTT	3.008086647821801e-12	CSVLAGVTGELFF	2.80853e-09	KCY
TGCAGCGTTGAAGATCGAGGGCTCCCTAAGCCGTTT	0.0	CSVEDRGLPKPF	2.11838e-15	KCY
TGCAGCGTTGGATCCGCCAGGGCCAACACCGGGGAGCTGTTTTTT	4.512031828922852e-14	CSVGSARANTGELFF	7.17431e-11	KCY
TGCAGCGTTGGTGGCCTTGGGGTCGGGACTGAAGCTTTCTTT	2.179197017278124e-15	CSVGGLGVGTEAFF	2.79266e-11	KCY
TGCGCCAGCAGCACGGAGACAGGGGGCTTTTATAATTCACCCCTCCACTTT	4.699464784217974e-14	CASSTETGGFYNSPLHF	2.28961e-12	KCY
TGCGCCAGCAGCCAAGATCCCGCGCGGTCGAACTCTGGGGCCAACGTCCTGACTTTC	1.6610294805155032e-15	CASSQDPARSNSGANVLTF	8.80643e-13	KCY
TGCGCCAGCAGCCAAGATCGCCGTAATGGCTACACCTTC	5.185431270548915e-12	CASSQDRRNGYTF	1.814e-09	KCY
TGCGCCAGCAGCCATGCATACCCGAACACCGGGGAGCTGTTTTTT	6.38549030758276e-13	CASSHAYPNTGELFF	1.94573e-11	KCY
TGCGCCAGCAGCTTGGACAGGGCATCGGACGGCTACACCTTC	4.716250742502186e-13	CASSLDRASDGYTF	4.8301e-10	KCY
TGTGCCACCAGTGATTTCCCTCCGACAGGCAACCGACGCACAGATACGCAGTATTTT	2.8231813061966826e-17	CATSDFPPTGNRRTDTQYF	1.41672e-13	KCY
TGTGCCAGCAACAGTCTCAGTGGAAACACCATATATTTT	1.3541848765134369e-13	CASNSLSGNTIYF	2.06844e-10	KCY
TGTGCCAGCAGAACCGGACAGGGCGGTATGAACACTGAAGCTTTCTTT	5.747541059968991e-13	CASRTGQGGMNTEAFF	2.91113e-10	KCY
TGTGCCAGCAGCCAAGAAAACAGAATTCTGAACACTGAAGCTTTCTTT	2.325893854628137e-13	CASSQENRILNTEAFF	1.9661e-11	KCY
TGTGCCAGCAGCCAAGAACGGGTTACCTCCTACGAGCAGTACTTC	4.484863551126559e-12	CASSQERVTSYEQYF	2.37543e-10	KCY
TGTGCCAGCAGCCAAGAATACGGGAACACCTACAATGAGCAGTTCTTC	1.724419199091531e-13	CASSQEYGNTYNEQFF	2.20281e-12	KCY
TGTGCCAGCAGCCAAGAATACGGGATCCCCCGAGGTGAGCAGTTCTTC	3.4635309298321655e-17	CASSQEYGIPRGEQFF	1.60483e-14	KCY
TGTGCCAGCAGCCAAGAGCAGAGCGGGGGACCGCGAGATACGCAGTATTTT	4.4301749297516405e-17	CASSQEQSGGPRDTQYF	5.15754e-13	KCY
TGTGCCAGCAGCCAAGAGGGACTAGCGGGAGTCTCTGGGGCCAACGTCCTGACTTTC	5.980099062239253e-12	CASSQEGLAGVSGANVLTF	3.69095e-11	KCY
TGTGCCAGCAGCCAAGAGTTCCGCGATTTCGGGTCAGGGCAGTTCTTC	1.5146995968644285e-20	CASSQEFRDFGSGQFF	4.10777e-16	KCY
TGTGCCAGCAGCCATGGGCCTAGCGGGGGTTACGAGCAGTACTTC	2.5672516336484616e-14	CASSHGPSGGYEQYF	6.26058e-12	KCY
TGTGCCAGCAGCCCAAATCTGCGGGGTCCCGACTCCTACGAGCAGTACTTC	8.241461538153412e-18	CASSPNLRGPDSYEQYF	3.67552e-13	KCY
TGTGCCAGCAGCCCCTACGGGGGCTCGGATGAAGCTTTCTTT	2.2139723440096194e-14	CASSPYGGSDEAFF	1.50628e-12	KCY
TGTGCCAGCAGCCCCTATGGGGAGGTCAAAAACATTCAGTACTTC	1.2136953066729458e-13	CASSPYGEVKNIQYF	2.31195e-12	KCY
TGTGCCAGCAGCCCCTCCCCAGGGGCCTATGGCTACACCTTC	1.7247993600087434e-12	CASSPSPGAYGYTF	4.95707e-11	KCY
TGTGCCAGCAGCCCGGCCCCCGGCGGGATTAGGGAGCTGTTTTTT	7.374930968667155e-18	CASSPAPGGIRELFF	3.31992e-14	KCY
TGTGCCAGCAGCCTAAAAGCGTTTAGCGGGAGCACCGGGGAGCTGTTTTTT	9.288792482353148e-17	CASSLKAFSGSTGELFF	1.62736e-14	KCY
TGTGCCAGCAGCCTACCTCGGACTAGCGGGGGGGAATTCAGCTCCTACAATGAGCAGTTCTTC	5.2517990230361947e-17	CASSLPRTSGGEFSSYNEQFF	2.65252e-14	KCY
TGTGCCAGCAGCGACCGGCGGGACGCGCCCGGCGGGGAGCTGTTTTTT	7.775266275653411e-19	CASSDRRDAPGGELFF	9.56434e-14	KCY
TGTGCCAGCAGCGCCCACGGGACAGCCTATGGCTACACCTTC	2.0066290983198976e-11	CASSAHGTAYGYTF	1.09832e-10	KCY
TGTGCCAGCAGCGCCTGGGGGAGCACAGATACGCAGTATTTT	4.5925460915701657e-10	CASSAWGSTDTQYF	3.42695e-09	KCY
TGTGCCAGCAGCGGGTATGCCGGGACTACCATAAATGAAAGAGAGACCCAGTACTTC	4.826457073533593e-22	CASSGYAGTTINERETQYF	1.04146e-18	KCY
TGTGCCAGCAGCGTACACCAGGCCCCCAATGAGCAGTTCTTC	9.39341258690763e-13	CASSVHQAPNEQFF	1.30288e-11	KCY
TGTGCCAGCAGCGTAGGGTCAGGGTCCACTGAAGCTTTCTTT	1.007033931148143e-10	CASSVGSGSTEAFF	4.60489e-09	KCY
TGTGCCAGCAGCTCAAAGCGGGAGGAAGAGACCCAGTACTTC	3.0999368752597356e-11	CASSSKREEETQYF	3.06343e-10	KCY
TGTGCCAGCAGCTCCGCCGGCAGAAACAATCAGCCCCAGCATTTT	1.1686309245912815e-13	CASSSAGRNNQPQHF	1.24109e-10	KCY
TGTGCCAGCAGCTTAGAAGATAGAGGGAGCTCCTATAATTCACCCCTCCACTTT	5.698968777516713e-13	CASSLEDRGSSYNSPLHF	9.65517e-10	KCY
TGTGCCAGCAGCTTAGCGGGTAGCGGGGGATTCACCGGGGAGCTGTTTTTT	1.2991034591596178e-13	CASSLAGSGGFTGELFF	8.6684e-12	KCY
TGTGCCAGCAGCTTCGGCCCTAGCTCCTACGAGCAGTACTTC	2.3662082897280876e-11	CASSFGPSSYEQYF	1.0715e-09	KCY
TGTGCCAGCAGCTTGGAACTCAACAATGAGCAGTTCTTC	6.267982084530476e-11	CASSLELNNEQFF	1.30874e-09	KCY
TGTGCCAGCAGCTTGGCCCCCGGGGGGCGCGAGCAGTACTTC	1.1817801478101363e-11	CASSLAPGGREQYF	4.83064e-10	KCY
TGTGCCAGCAGCTTTTCTCCAGGGGTGGGCTATGGCTACACCTTC	1.4983833723682471e-13	CASSFSPGVGYGYTF	2.24294e-11	KCY
TGTGCCAGCAGTAATAGCGGGAGCGTCGCCTACGAGCAGTACTTC	7.535603089450859e-14	CASSNSGSVAYEQYF	4.95461e-12	KCY
TGTGCCAGCAGTCCCGGTAGGTCTTACAATGAGCAGTTCTTC	1.690685359369622e-12	CASSPGRSYNEQFF	1.56705e-08	KCY
TGTGCCAGCAGTGAAGAAAGAGGGACTGGCTACGAGCAGTACTTC	3.0209147123621413e-13	CASSEERGTGYEQYF	1.14747e-10	KCY
TGTGCCAGCAGTGAAGGGGTCCGCAGGGCAGATACGCAGTATTTT	1.7270419360451545e-13	CASSEGVRRADTQYF	3.09058e-11	KCY
TGTGCCAGCAGTGAATACGGACAGCCCCAAGAGACCCAGTACTTC	2.863679555693306e-11	CASSEYGQPQETQYF	1.95678e-10	KCY
TGTGCCAGCAGTGAATTTGGGGGGCTTTACACCGGGGAGCTGTTTTTT	2.939172452907773e-12	CASSEFGGLYTGELFF	6.14859e-11	KCY
TGTGCCAGCAGTGATCATCGTGCCGACAGATCTATGAGCTACACCTTC	5.334443448498862e-22	CASSDHRADRSMSYTF	1.38071e-17	KCY
TGTGCCAGCAGTGCTAGCGGGAGTGTATCCTACGAGCAGTACTTC	2.2810366052561363e-13	CASSASGSVSYEQYF	3.96872e-11	KCY
TGTGCCAGCAGTTGGACAGGGAATAGCAATCAGCCCCAGCATTTT	6.596920024357537e-10	CASSWTGNSNQPQHF	1.58623e-09	KCY
TGTGCCAGCAGTTTAGGAGGGTTCACTGAAGCTTTCTTT	3.1988064406331336e-10	CASSLGGFTEAFF	1.09954e-08	KCY
TGTGCCAGCAGTTTATCCCGATCCCACATATTCCAGTACTTC	1.1140648232494789e-17	CASSLSRSHIFQYF	8.47813e-15	KCY
TGTGCCAGCAGTTTATCCCGGACTCAAGATACGCAGTATTTT	8.630331002541284e-12	CASSLSRTQDTQYF	2.89388e-10	KCY
TGTGCCAGCAGTTTATCGCCCAGGGCTGAAGCTTTCTTT	5.585542678016449e-10	CASSLSPRAEAFF	4.40189e-09	KCY
TGTGCCAGCAGTTTGAGAGTTTTGCCGGGCACCGGGGAGCTGTTTTTT	1.639176354434813e-15	CASSLRVLPGTGELFF	1.13172e-11	KCY
TGTGCCAGCAGTTTGGGGCCGCGGACCGAGCAGTACTTC	2.0966354435321395e-12	CASSLGPRTEQYF	6.32263e-10	KCY
TGTGCCAGCAGTTTTCGAGCGGGAGGGCCAGAGACCCAGTACTTC	5.011422634594039e-13	CASSFRAGGPETQYF	1.11308e-10	KCY
TGTGCCAGCATCAAACGGGGGGCCCAAGGCGATGAGCAGTTCTTC	4.9520574718577246e-17	CASIKRGAQGDEQFF	3.68911e-14	KCY
TGTGCCAGCCCCCCCGGGACTTCTGGCACAGATACGCAGTATTTT	1.290572057200738e-13	CASPPGTSGTDTQYF	1.54414e-10	KCY
TGTGCCAGCGGCCGTGGGGGGGGCAATCAGCCCCAGCATTTT	3.3698102568879272e-12	CASGRGGGNQPQHF	1.78013e-09	KCY
TGTGCCAGCGGGCCGGACAGCCGAAAACCTAACACTGAAGCTTTCTTT	2.2922331742206324e-18	CASGPDSRKPNTEAFF	7.02658e-15	KCY
TGTGCCAGCTCCCACGGCCCGGCAGCCGGCTACGAGCAGTACTTC	1.0773195333804964e-18	CASSHGPAAGYEQYF	4.21465e-13	KCY
TGTGCCAGTAGTATAAGGCTAGCGGGGGCCGGGGAGCTGTTTTTT	3.9486458078233845e-11	CASSIRLAGAGELFF	3.09219e-09	KCY
TGTGCCAGTAGTATAAGTGTGGGGGGCCGTGAGCAGTTCTTC	2.0565544033860757e-13	CASSISVGGREQFF	5.50566e-11	KCY
TGTGCCAGTAGTATAGCGGGAGGGCCACGCGAGCAGTACTTC	7.705508974501261e-13	CASSIAGGPREQYF	4.52026e-10	KCY
TGTGCCAGTAGTATATCTACAGGGGGGAGTACTGAAGCTTTCTTT	3.09245326957176e-13	CASSISTGGSTEAFF	6.31711e-10	KCY
TGTGCCAGTAGTATCACTATTCGGCATGAGCAGTTCTTC	3.013962592690944e-13	CASSITIRHEQFF	6.61501e-11	KCY
TGTGCCAGTAGTATTTCCGCCGGGGGAGCTTCACCCCTCCACTTT	2.2894189048900573e-14	CASSISAGGASPLHF	4.14144e-11	KCY
TGTGCCAGTCTCCGGGACAGGGGCACCGGGGAGCTGTTTTTT	8.794135691696112e-12	CASLRDRGTGELFF	4.88395e-10	KCY
TGCAGCGTTGTACCATCAGGGACTGAAGCTTTCTTT	4.235225604344064e-12	CSVVPSGTEAFF	1.14513e-09	KCY
TGTGCCACCAGTGATTTGGACGCGTCAGAGCAGTTCTTC	5.860485428496529e-13	CATSDLDASEQFF	2.03229e-10	KCY
TGCAGTGCTAGGGATGCTAGCGGCACCACCGGGGAGCTGTTTTTT	1.258321368850534e-13	CSARDASGTTGELFF	6.74188e-10	KCY
TGCGCCAGCAGCACCGACAGGGGGAGCACAGATACGCAGTATTTT	1.641722557335752e-10	CASSTDRGSTDTQYF	2.20706e-09	KCY
TGCGCCAGCAGCCAAGATCGAGGCTTCCGAGGTGAAAAACTGTTTTTT	2.447521480497417e-15	CASSQDRGFRGEKLFF	1.52787e-11	KCY
TGCGCCAGCAGCTCGCGGACAGGACAGAACACTGAAGCTTTCTTT	9.297935370580811e-12	CASSSRTGQNTEAFF	2.20458e-09	KCY
TGTGCCAGCACTATGGCACCGGGGGGTCGCGAGCAGTACTTC	1.0621742772302415e-17	CASTMAPGGREQYF	2.33113e-14	KCY
TGTGCCAGCAGCCAAGAACTTGGGGACACCTACAATGAGCAGTTCTTC	4.3623082425432376e-13	CASSQELGDTYNEQFF	2.83898e-11	KCY
TGTGCCAGCAGCCAAGAGGTCGGAGTCACCTATCAGCCCCAGCATTTT	1.807392232597556e-15	CASSQEVGVTYQPQHF	2.58587e-12	KCY
TGTGCCAGCAGCCAAGAGTCCAGGGGGATCACCTATGGCTACACCTTC	4.136577629953303e-14	CASSQESRGITYGYTF	4.23806e-12	KCY
TGTGCCAGCAGCCAAGTACTTCTCACCGGGGAGCTGTTTTTT	1.1772613005730426e-11	CASSQVLLTGELFF	6.46814e-10	KCY
TGTGCCAGCAGCCCAGGAGGACAGGGGGCGGAGCAGTTCTTC	2.0157533729652712e-14	CASSPGGQGAEQFF	2.98755e-11	KCY
TGTGCCAGCAGCCCGGAACTAGCGGGGGGACTCTACACCGGGGAGCTGTTTTTT	6.532011397247464e-16	CASSPELAGGLYTGELFF	1.30697e-12	KCY
TGTGCCAGCAGCCCTTTCGGGACTAGCGGGAGAAGTGTGACGTACAATGAGCAGTTCTTC	8.58250927741413e-20	CASSPFGTSGRSVTYNEQFF	1.79788e-15	KCY
TGTGCCAGCAGCCTAGGAGGGGGCCGGAATCAGCCCCAGCATTTT	6.485816400626961e-13	CASSLGGGRNQPQHF	1.35467e-08	KCY
TGTGCCAGCAGCTACGGACCTTCTCCGGCCGAGCAGTACTTC	2.578219461075034e-16	CASSYGPSPAEQYF	1.89449e-13	KCY
TGTGCCAGCAGCTATATTCCGGGAGACAATAGAGGTGAGCAGTTCTTC	1.8938080136051712e-19	CASSYIPGDNRGEQFF	1.09364e-15	KCY
TGTGCCAGCAGCTGGAAAACAGGGGGCTATGGCTACACCTTC	7.499978309268858e-12	CASSWKTGGYGYTF	7.91628e-11	KCY
TGTGCCAGCAGCTTGGCCGGGACAGGACGCAATCAGCCCCAGCATTTT	4.9115966503144096e-11	CASSLAGTGRNQPQHF	1.37797e-09	KCY
TGTGCCAGCAGCTTGGGTCCTAGCGCCTCCTACGAGCAGTACTTC	3.215653991850413e-12	CASSLGPSASYEQYF	1.42155e-10	KCY
TGTGCCAGCAGCTTTTCGGGCAATCAGCCCCAGCATTTT	2.5670191052453387e-10	CASSFSGNQPQHF	5.34721e-09	KCY
TGTGCCAGCAGTAGGGACACTTCAAAGGAGGAGACCCAGTACTTC	2.875463131168382e-16	CASSRDTSKEETQYF	1.15177e-12	KCY
TGTGCCAGCAGTCCCCCAGGGACAGGGACCTACGAGCAGTACTTC	1.2675017653071895e-11	CASSPPGTGTYEQYF	1.01903e-09	KCY
TGTGCCAGCAGTGAAGGTTGGGCCGTGGGTCAGCCCCAGCATTTT	9.620526110534973e-14	CASSEGWAVGQPQHF	8.45124e-12	KCY
TGTGCCAGCAGTGGTTCGAGACAGGGGGCAGGGGACTATGGCTACACCTTC	1.630442922991015e-15	CASSGSRQGAGDYGYTF	1.26779e-12	KCY
TGTGCCAGCAGTTACCTTGGACAGACCAACTATGGCTACACCTTC	4.187654441185373e-13	CASSYLGQTNYGYTF	9.87832e-11	KCY
TGTGCCAGCAGTTACTACCCTAGCGGGCACTCGTCGAGGGATGAGCAGTTCTTC	1.63365607793989e-18	CASSYYPSGHSSRDEQFF	1.02687e-15	KCY
TGTGCCAGCAGTTCCCTAACCCCCGGGGAGCTGTTTTTT	4.663699855486085e-12	CASSSLTPGELFF	1.77517e-10	KCY
TGTGCCAGCAGTTCCTCGGGACAGGGTTGGCCCCAGCATTTT	1.0358281129131458e-12	CASSSSGQGWPQHF	2.86999e-11	KCY
TGTGCCAGCAGTTTAAGGGACAGAGAAAAACTGTTTTTT	1.3959012956408498e-10	CASSLRDREKLFF	3.40419e-09	KCY
TGTGCCAGCAGTTTAGCAGCTAGCGTGGGTGAGCAGTTCTTC	1.6325963339466447e-13	CASSLAASVGEQFF	9.53974e-12	KCY
TGTGCCAGCAGTTTATCGAGGACAGGGGGCGTAGATGGCTACACCTTC	1.0063383627917496e-12	CASSLSRTGGVDGYTF	6.79048e-11	KCY
TGTGCCAGCAGTTTATTAGGACAGAGAGAGACCCAGTACTTC	6.139175190450962e-11	CASSLLGQRETQYF	1.9976e-09	KCY
TGTGCCAGTAATACTAGCGGGAGGTGCCTGTTCTTC	3.5356079447301984e-16	CASNTSGRCLFF	2.4106e-14	KCY
TGTGCCAGTAGTATCAAACAGGGTACTGAAGCTTTCTTT	9.449572757882305e-11	CASSIKQGTEAFF	6.28484e-09	KCY
TGTGCCAGTAGTATCAACAGGGGATTCTATGGCTACACCTTC	4.0709749804814765e-11	CASSINRGFYGYTF	1.10743e-09	KCY
TGTGCCTGGAGTGTATATGGGACAGGGTCTGAAAAACTGTTTTTT	2.101711874400851e-12	CAWSVYGTGSEKLFF	5.97961e-11	KCY
TGCGCCAGCAGCCCTGACAGGGTGAAAGACAATGAGCAGTTCTTC	4.1643903379517087e-13	CASSPDRVKDNEQFF	4.21374e-11	KCY
TGTGCCAGCAACACCCCGGGACAACAAGAGACCCAGTACTTC	1.5661093920833775e-13	CASNTPGQQETQYF	5.94501e-12	KCY
TGTGCCAGCACGGGACTAGCGGGAGCCCATGAGCAGTTCTTC	2.816596733333415e-12	CASTGLAGAHEQFF	5.49525e-11	KCY
TGTGCCAGCAGTCAATCGCGGACAGGGAGGGAGCAGTACTTC	3.883301268411568e-14	CASSQSRTGREQYF	1.87124e-11	KCY
TGTGCCAGCAGTCTTTTCCCGGTCAAGAACACCGGGGAGCTGTTTTTT	2.1689445428800275e-15	CASSLFPVKNTGELFF	5.65298e-13	KCY
TGTGCCAGCAGTTTATTGGGGGGGAATGAGCAGTTCTTC	2.5328848892623858e-09	CASSLLGGNEQFF	3.05008e-08	KCY
TGTGCCTGGAGTGTGTCCCCGACAGGGGCCACTGAAGCTTTCTTT	9.458039291646647e-13	CAWSVSPTGATEAFF	9.05483e-11	KCY
TGCAGCGTTAGATTGGGACAGGCTGCTTTGAGGGATGGCTACACCTTC	5.412590763960277e-20	CSVRLGQAALRDGYTF	9.29834e-16	KCY
TGCAGCGTTGACCTTGGGTTTGGGCAGGGAAAAGGCTACACCTTC	2.3269116914049542e-18	CSVDLGFGQGKGYTF	6.73395e-14	KCY
TGCAGCGTTTTGAGCTCCTACAATGAGCAGTTCTTC	2.346847512294887e-10	CSVLSSYNEQFF	1.41986e-08	KCY
TGCAGTGCTAGAGGTCGGGACTGGACTTGGTCTACGCAGTATTTT	2.883177295726236e-17	CSARGRDWTWSTQYF	5.56137e-15	KCY
TGCGCCAGCAGCTTCAACTCCTACGAGCAGTACTTC	3.4507435492344178e-09	CASSFNSYEQYF	1.90961e-08	KCY
TGCGCCAGCAGCTTGCCGGGACAGGGATCCGAGCAGTACTTC	2.0747178013951955e-10	CASSLPGQGSEQYF	7.47907e-09	KCY
TGCGCCAGCAGGGACAGGGGGCAGAACACTGAAGCTTTCTTT	2.33600173607282e-10	CASRDRGQNTEAFF	8.07682e-10	KCY
TGTGCCAGCACCGCTTGGGGCCTCTATGGCTACACCTTC	2.9430505052618154e-13	CASTAWGLYGYTF	2.70072e-11	KCY
TGTGCCAGCACTCAAGTTTGGGGGGCCACCTACGAGCAGTACTTC	2.7298419269792834e-15	CASTQVWGATYEQYF	5.40554e-13	KCY
TGTGCCAGCAGCCAACGTCCGAGACTAGCGGGAGAAGGGGGATACACCGGGGAGCTGTTTTTT	4.26643098203014e-19	CASSQRPRLAGEGGYTGELFF	1.65038e-15	KCY
TGTGCCAGCAGCCAAGAAATGGCTCGGGGACTACTTACCGGGGAGCTGTTTTTT	5.6819581696824715e-18	CASSQEMARGLLTGELFF	3.60224e-14	KCY
TGTGCCAGCAGCCAAGAATACGGGGTGCGCACAGATACGCAGTATTTT	3.62973306273671e-13	CASSQEYGVRTDTQYF	1.38293e-11	KCY
TGTGCCAGCAGCCAAGAGGTAGCGGGAGGGCCCACAGATACGCAGTATTTT	8.341916780299779e-13	CASSQEVAGGPTDTQYF	3.36748e-11	KCY
TGTGCCAGCAGCCAGGAGACAGGGATCCGCACAGATACGCAGTATTTT	5.214482674343005e-13	CASSQETGIRTDTQYF	7.82631e-11	KCY
TGTGCCAGCAGCGAGGGACAGGGGGTCAATGAAAAACTGTTTTTT	4.386282462206833e-11	CASSEGQGVNEKLFF	9.62473e-10	KCY
TGTGCCAGCAGCGCAGAGCTGAAGAACACTGAAGCTTTCTTT	3.539680769640682e-12	CASSAELKNTEAFF	1.76146e-10	KCY
TGTGCCAGCAGCGCGACAGGGGGGAATGAAAAACTGTTTTTT	6.920846603920863e-10	CASSATGGNEKLFF	9.04256e-09	KCY
TGTGCCAGCAGCGCGTGGGGGGGAACAGATACGCAGTATTTT	8.898962404487952e-11	CASSAWGGTDTQYF	8.32747e-09	KCY
TGTGCCAGCAGCGTAGAATCCAGGGGTTGGACAGATACGCAGTATTTT	5.386866107523684e-13	CASSVESRGWTDTQYF	3.12079e-11	KCY
TGTGCCAGCAGCGTAGAGTCGCGGGGGTTCACAGATACGCAGTATTTT	1.1305550509185402e-12	CASSVESRGFTDTQYF	1.60953e-10	KCY
TGTGCCAGCAGCGTTGAGTCCCGGGGTTTTACAGATACGCAGTATTTT	2.9533348805180356e-15	CASSVESRGFTDTQYF	1.60953e-10	KCY
TGTGCCAGCAGCTATAAAGGGCTCCTGAACACTGAAGCTTTCTTT	9.118847842040994e-15	CASSYKGLLNTEAFF	4.14851e-10	KCY
TGTGCCAGCAGCTTAAACAGGTTCTACAATGAGCAGTTCTTC	2.8241175423462846e-11	CASSLNRFYNEQFF	2.58624e-10	KCY
TGTGCCAGCAGCTTAGGCGGGGGGGCCGGGAATGAGCAGTTCTTC	1.1498979319454835e-11	CASSLGGGAGNEQFF	1.1817e-09	KCY
TGTGCCAGCAGCTTAGTACCCGGGACAGGGCGCGAGCAGTACTTC	7.2392075197606424e-12	CASSLVPGTGREQYF	2.02144e-10	KCY
TGTGCCAGCAGCTTGTCCCCAAGCGGGACTGAAGCTTTCTTT	8.743525797789504e-13	CASSLSPSGTEAFF	1.60726e-10	KCY
TGTGCCAGCAGTCTCCTACCACCGGGACACCTCTACAATGAGCAGTTCTTC	5.968832838436135e-17	CASSLLPPGHLYNEQFF	8.40902e-14	KCY
TGTGCCAGCAGTGAAAAGCCTCTGGGGCAGTTCTTC	5.6322804129735225e-14	CASSEKPLGQFF	4.04921e-12	KCY
TGTGCCAGCAGTGAAGATTTTCGGCAGGCCGGTGAGCAGTTCTTC	5.445987809096796e-17	CASSEDFRQAGEQFF	4.9304e-14	KCY
TGTGCCAGCAGTGAATTCGGGACAGCTAATCAGCCCCAGCATTTT	2.9611791802838123e-11	CASSEFGTANQPQHF	4.26744e-10	KCY
TGTGCCAGCAGTGAATTTGGGACAGGGCGAGAAAAACTGTTTTTT	4.463081227830558e-12	CASSEFGTGREKLFF	2.13519e-10	KCY
TGTGCCAGCAGTGAATTTGGTCAGCCCCGGGATGAGCAGTTCTTC	2.434385286014702e-15	CASSEFGQPRDEQFF	1.83241e-12	KCY
TGTGCCAGCAGTTACACCGGGGGTAACGGAGATACGCAGTATTTT	1.149193348182273e-16	CASSYTGGNGDTQYF	4.50542e-12	KCY
TGTGCCAGCAGTTACCTGTCACGAGCTGAGCAGTTCTTC	7.242150211981071e-15	CASSYLSRAEQFF	1.84666e-11	KCY
TGTGCCAGCAGTTCCAACGATTGGTACAATGAGCAGTTCTTC	3.1030585885245026e-13	CASSSNDWYNEQFF	6.44621e-12	KCY
TGTGCCAGCAGTTTACGGGGTAATCAGCCCCAGCATTTT	1.1231823903502892e-09	CASSLRGNQPQHF	9.28754e-08	KCY
TGTGCCAGCAGTTTTAAACAGGGGGCTACTGAAGCTTTCTTT	1.62830990093705e-11	CASSFKQGATEAFF	5.59989e-10	KCY
TGTGCCAGCAGTTTTCGCGGCAATCAGCCCCAGCATTTT	3.957581838414685e-10	CASSFRGNQPQHF	8.50422e-08	KCY
TGTGCCAGCTGTTGTTCCAGCGTGGTCGATGAGCAGTTCTTC	3.512600628382475e-19	CASCCSSVVDEQFF	8.34585e-16	KCY
TGTGCCAGTAGTATAGCCCTTGGGGGTCGGGAGCAGTACTTC	1.863791245863619e-13	CASSIALGGREQYF	3.96722e-10	KCY
TGCAGTGCTAGAGAGGCCCAGACTAGCGGGGGGAACGGGGAGCTGTTTTTT	2.3224860328201787e-14	CSAREAQTSGGNGELFF	1.70273e-13	KCY
TGTGCCAGCAGCCCCGGTACCGGGACAGGAACATTC	0.0	CASSPGTGTGTF	4.12069e-14	KCY
TGTGCCAGCAGCCCCTCGGGAAGAGGGGAGAACACCGGGGAGCTGTTTTTT	1.7589080631226597e-14	CASSPSGRGENTGELFF	4.28502e-11	KCY
TGTGCCAGCAGCCCGGGGGCGGGGAACACTGAAGCTTTCTTT	1.857405708993699e-10	CASSPGAGNTEAFF	1.56285e-09	KCY
TGTGCCAGCAGCTTCGGCGGGGGGGCCGGGGATACGCAGTATTTT	9.721884359473592e-13	CASSFGGGAGDTQYF	1.37527e-10	KCY
TGTGCCAGCAGGGGGGACAGGGTCGATCAGCCCCAGCATTTT	1.8502383910305265e-11	CASRGDRVDQPQHF	2.54282e-10	KCY
TGTGCCAGCAGTTTAACTCAGACTGGGCAGCCCCAGCATTTT	4.1749014795808296e-13	CASSLTQTGQPQHF	3.09525e-10	KCY
TGCGCCAGCAGCCACGGGGGGACCAATGAGCAGTTCTTC	2.643319295372024e-10	CASSHGGTNEQFF	2.01969e-09	KTF
TGCGCCAGCAGCCCCGGCAGGGCGGGGGGGGCCTATGGCTACACCTTC	2.2776096033036107e-30	CASSPGRAGGAYGYTF	4.59133e-12	KTF
TGCGCCAGCAGTCAAACAGCCAAGGACGAGCAGTACTTC	6.028962984123333e-15	CASSQTAKDEQYF	1.28357e-10	KTF
TGCGCCAGCAGTGAGAAAGCGCGGGGCAATGAGCAGTTCTTC	2.530540149081791e-12	CASSEKARGNEQFF	2.52257e-10	KTF
TGTGCCACAAATGGGGACGGACAGGCCCGCTCCTACGAGCAGTACTTC	3.3576201554877997e-18	CATNGDGQARSYEQYF	7.63608e-16	KTF
TGTGCCACCAGTGAACAACAGGGCATGGAGCAGCCCCAGCATTTT	2.890797755861131e-14	CATSEQQGMEQPQHF	1.05264e-12	KTF
TGTGCCACCGACAGGAACACTGAAGCTTTCTTT	5.697215214598445e-10	CATDRNTEAFF	2.43351e-09	KTF
TGTGCCAGCAACGGACAGAACGGGGTCTACGAGCAGTACTTC	6.445150509243731e-14	CASNGQNGVYEQYF	7.00067e-13	KTF
TGTGCCAGCAGCAGTAGACGCTGGTGGTACTTC	1.8482564372750715e-17	CASSSRRWWYF	7.29886e-14	KTF
TGTGCCAGCAGCCAAACACACAAGGACGAGCAGTACTTC	7.701414558048588e-13	CASSQTHKDEQYF	1.6986e-11	KTF
TGTGCCAGCAGCCAAGGGATCAAGGATGAGCAGTTCTTC	3.3657879564267446e-12	CASSQGIKDEQFF	9.06087e-11	KTF
TGTGCCAGCAGCCAAGGGCAGAAGGACGAGCAGTACTTC	4.416411809960354e-11	CASSQGQKDEQYF	6.40536e-10	KTF
TGTGCCAGCAGCCAAGGGGGTAAGGATGAGCAGTACTTC	1.5523466186996258e-12	CASSQGGKDEQYF	2.27486e-09	KTF
TGTGCCAGCAGCCAAGGTATCAAAGATACGCAGTATTTT	5.774624400348737e-12	CASSQGIKDTQYF	2.24093e-10	KTF
TGTGCCAGCAGCCACTCTAACAATGAGCAGTTCTTC	2.0692790781810653e-10	CASSHSNNEQFF	1.69322e-09	KTF
TGTGCCAGCAGCCAGTCACCGAAAGATGAGCAGTACTTC	3.26327940680764e-15	CASSQSPKDEQYF	7.30849e-11	KTF
TGTGCCAGCAGCCCCAGACAGGGAGATACGCAGTATTTT	2.3091133336582214e-11	CASSPRQGDTQYF	6.48203e-10	KTF
TGTGCCAGCAGCCCCCGGACTAGCGGGGGCCGTGGGCAGTTCTTC	8.080713459725995e-15	CASSPRTSGGRGQFF	4.42673e-12	KTF
TGTGCCAGCAGCCCCGGGCCCCGGGGCGAGCAGTACTTC	7.56414079629579e-12	CASSPGPRGEQYF	6.083e-10	KTF
TGTGCCAGCAGCCCGCGACAGGGCGATACGCAGTATTTT	4.818480124015273e-12	CASSPRQGDTQYF	1.20258e-09	KTF
TGTGCCAGCAGCCCGGGGGACTACACCGGGGAGCTGTTTTTT	1.9453678323577433e-10	CASSPGDYTGELFF	1.42094e-09	KTF
TGTGCCAGCAGCCGTTCGGTCCTCGGAGCCAAAAACATTCAGTACTTC	7.325082097017182e-15	CASSRSVLGAKNIQYF	9.47011e-12	KTF
TGTGCCAGCAGCGAGAGATCACAGGGGCTGGGGGATGAAGCTTTCTTT	3.805599799582798e-17	CASSERSQGLGDEAFF	3.37361e-14	KTF
TGTGCCAGCAGCGATCGAACTCTAATACGGACAGAGGAAGCTTTCTTT	3.730317312438388e-20	CASSDRTLIRTEEAFF	4.16348e-16	KTF
TGTGCCAGCAGCGTCTTCGGGAAAAGTACGTACAATGAGCAGTTCTTC	9.10876446046573e-16	CASSVFGKSTYNEQFF	1.86533e-12	KTF
TGTGCCAGCAGCTACTCCGCCGGGACAGGGACGATCTATGGCTACACCTTC	2.3573135453782598e-15	CASSYSAGTGTIYGYTF	1.02039e-13	KTF
TGTGCCAGCAGCTTACGACTGAAACAAGAGACCCAGTACTTC	4.6662612571932614e-12	CASSLRLKQETQYF	3.47232e-10	KTF
TGTGCCAGCAGCTTAGAGTCGACGCGGGGGGGCCGAGAGACCCAGTACTTC	1.0475923875665443e-15	CASSLESTRGGRETQYF	3.12628e-12	KTF
TGTGCCAGCAGTACCTGGGAGACCCAGTACTTC	1.296546427927891e-10	CASSTWETQYF	4.99892e-10	KTF
TGTGCCAGCAGTGAAGCAGTCGGGCAGGGGAATCAGCCCCAGCATTTT	3.6472781559281024e-13	CASSEAVGQGNQPQHF	1.32872e-09	KTF
TGTGCCAGCAGTGGCGGCCCCCGGGGGGAGCAGTACTTC	5.8050410359351685e-15	CASSGGPRGEQYF	4.02753e-10	KTF
TGTGCCAGCAGTTATAACCAGAAAGAGACCCAGTACTTC	1.0076677448861976e-12	CASSYNQKETQYF	7.45524e-12	KTF
TGTGCCAGCATCGGGAGCCGGGACAGGGCAATTGCGGGCGGTGGCTACACCTTC	1.462717537306256e-22	CASIGSRDRAIAGGGYTF	2.91635e-18	KTF
TGTGCCAGCTGGGACAGTGCTAACTATGGCTACACCTTC	4.119872900691251e-12	CASWDSANYGYTF	2.09872e-11	KTF
TGTGCCAGTAGCTCGACTAGCAAAGATACGCAGTATTTT	2.9669088260099213e-12	CASSSTSKDTQYF	1.35231e-10	KTF
TGTGCCAGTAGTATGACAGTGAAGGACATTCAGTACTTC	6.206819812433604e-13	CASSMTVKDIQYF	6.38456e-12	KTF
TGTGCCAGTAGTGTATTGGGGACAGGGCGCAACGTCCTGACTTTC	1.1155530147654859e-15	CASSVLGTGRNVLTF	1.40313e-13	KTF
TGTGCCATCAGGGGGACTAGCGGGGGGGCCCCAGATACGCAGTATTTT	1.945746224076021e-11	CAIRGTSGGAPDTQYF	9.95244e-11	KTF
TGTGCCATCAGGGGGGGTCAGAGCTCCTACAATGAGCAGTTCTTC	3.182339622551213e-14	CAIRGGQSSYNEQFF	6.61133e-12	KTF
TGTGCCATCAGTCCCCTGGATCCTCGAAACTATGGCTACACCTTC	4.496972974995976e-16	CAISPLDPRNYGYTF	2.42815e-12	KTF
TGCAGCGCCTGGACGGGGAACACTGAAGCTTTCTTT	1.0547928935898889e-10	CSAWTGNTEAFF	3.03876e-09	KTF
TGCGCCAGCAGCCGGGCGCGTGGGAGGGGGCGAGCAGATACGCAGTATTTT	1.0266396804625238e-17	CASSRARGRGRADTQYF	4.30901e-13	KTF
TGCGCCAGCAGCCGGGGGCGAGCGGGAGGGAACACCCACGAGCAGTACTTC	2.8145626916637366e-18	CASSRGRAGGNTHEQYF	6.43929e-15	KTF
TGTGCCACCAGCAGAGTGAAGACAGGGCGGGAGACCCAGTACTTC	1.7404669208415484e-12	CATSRVKTGRETQYF	1.37127e-10	KTF
TGTGCCAGCACCCGAAGACACAGGGGGCCCACGAATACGCAGTATTTT	2.904525136940257e-19	CASTRRHRGPTNTQYF	3.49513e-16	KTF
TGTGCCAGCAGCAAGGGTGGGAAGGCCGTTCAAGAGACCCAGTACTTC	3.05092349785806e-16	CASSKGGKAVQETQYF	1.63004e-12	KTF
TGTGCCAGCAGCACCCGACTAGCGGGGGGGCCCAACACCGGGGAGCTGTTTTTT	2.070876068570669e-12	CASSTRLAGGPNTGELFF	1.29987e-10	KTF
TGTGCCAGCAGCCAAGGGCAGAAAGACGAGCAGTACTTC	2.4922628862549732e-11	CASSQGQKDEQYF	6.40536e-10	KTF
TGTGCCAGCAGCCAAGTAGCAGACACAGATACGCAGTATTTT	5.031845792718435e-11	CASSQVADTDTQYF	1.2212e-09	KTF
TGTGCCAGCAGCCAAGTGAAGGGGGAGCAGTACTTC	1.0471502089030744e-10	CASSQVKGEQYF	2.06273e-09	KTF
TGTGCCAGCAGCCCTAAGCCCCCGGGACGGAAATACTTC	2.0591888263138954e-18	CASSPKPPGRKYF	9.70021e-15	KTF
TGTGCCAGCAGCGTAGTTGGCGGGGTACGTAACACAGATACGCAGTATTTT	2.5406427665369465e-15	CASSVVGGVRNTDTQYF	2.56369e-11	KTF
TGTGCCAGCAGCTCCGGGCAGAGGAGTGAGCAGTTCTTC	2.4412743105161476e-13	CASSSGQRSEQFF	7.20644e-11	KTF
TGTGCCAGCAGCTGGTCTAGCGGGAGGAAAGAGACCCAGTACTTC	2.833245492091889e-12	CASSWSSGRKETQYF	1.88359e-11	KTF
TGTGCCAGCAGTCCAAGGCCGGAGACCCAGTACTTC	6.431819959286171e-12	CASSPRPETQYF	2.08113e-09	KTF
TGTGCCATCAGGACTGCGGGAGGGAGGAACACCGGGGAGCTGTTTTTT	2.0340257189203553e-13	CAIRTAGGRNTGELFF	3.73527e-11	KTF
TGCAGCGTTCCTTCGGGGGGTTCCAGTTGGATT	0.0	CSVPSGGSSWI	0	KTF
TGCGCCAGCAGCTTGGCGGCAGGCGTCCTCTATGGCTACACCTTC	2.2006204221215355e-13	CASSLAAGVLYGYTF	3.82854e-10	KTF
TGTGCCACCAGCAGAGTTACACGTTCATACACAGATACGCAGTATTTT	1.818832780124616e-15	CATSRVTRSYTDTQYF	1.04209e-11	KTF
TGTGCCACCAGCCCGCGGACAGGAGATGGGCAGTACTTC	2.2023618174318186e-15	CATSPRTGDGQYF	1.63526e-12	KTF
TGTGCCAGCAAAGTCACTGAAGCTTTCTTT	6.452293175764523e-11	CASKVTEAFF	8.58879e-10	KTF
TGTGCCAGCAGCACCAGCGGGAGGGCCTACAATGAGCAGTTCTTC	4.5093113995723034e-11	CASSTSGRAYNEQFF	7.16553e-09	KTF
TGTGCCAGCAGCCAAGGGGCAAAGGATGAGCAGTTCTTC	1.2698618883395838e-11	CASSQGAKDEQFF	2.80845e-10	KTF
TGTGCCAGCAGCCAATCTATGAAAAATCAGCCCCAGCATTTT	1.3311798307930656e-13	CASSQSMKNQPQHF	3.1091e-12	KTF
TGTGCCAGCAGCCCACATGGTAAGGGAATGAACACTGAAGCTTTCTTT	5.410562471019885e-15	CASSPHGKGMNTEAFF	6.75505e-12	KTF
TGTGCCAGCAGCCCCCGGGCTAGCGGGAGGGCCGTCTCCTACAATGAGCAGTTCTTC	6.17528352925498e-17	CASSPRASGRAVSYNEQFF	2.27043e-14	KTF
TGTGCCAGCAGCCCGGGGGGGAGGGCCTACAATGAGCAGTTCTTC	1.5930986465287305e-10	CASSPGGRAYNEQFF	2.97498e-09	KTF
TGTGCCAGCAGCCTCAGCAGCGGGAGGACCTACAATGAGCAGTTCTTC	1.2325001620894083e-14	CASSLSSGRTYNEQFF	2.21182e-10	KTF
TGTGCCAGCAGCTCAGGACCTAGGTCCTACGAGCAGTACTTC	3.283492240148744e-12	CASSSGPRSYEQYF	2.21768e-09	KTF
TGTGCCAGCAGCTCCAACCCCAAGTGGACGCAGTTCTTC	1.6453813555658426e-16	CASSSNPKWTQFF	5.59381e-15	KTF
TGTGCCAGCAGCTCCCGTCCGACAAAGAACACTGAAGCTTTCTTT	2.657348222069249e-13	CASSSRPTKNTEAFF	3.18213e-11	KTF
TGTGCCAGCAGCTTAAGTAACTACAAAAGCACAGATACGCAGTATTTT	4.5797657587177285e-15	CASSLSNYKSTDTQYF	3.3192e-13	KTF
TGTGCCAGCAGCTTAGATCGGGGGTCGCAGTATTTT	1.2631416471423306e-12	CASSLDRGSQYF	6.80936e-11	KTF
TGTGCCAGCAGCTTAGATTCTGGACAGAGGGCTAATCAGCCCCAGCATTTT	6.789185143577639e-15	CASSLDSGQRANQPQHF	5.57652e-12	KTF
TGTGCCAGCAGCTTATCGTTTTCGCGGAGGTTGGGTGAGGAGACCCAGTACTTC	2.3791819036884017e-21	CASSLSFSRRLGEETQYF	2.7481e-15	KTF
TGTGCCAGCAGCTTCATCCTCCCGACGGACTCTGGAAACACCATATATTTT	3.750897886482849e-15	CASSFILPTDSGNTIYF	4.06172e-13	KTF
TGTGCCAGCAGCTTCCCCGGGACGGCGCACTCTGGAAACACCATATATTTT	1.052906321026289e-13	CASSFPGTAHSGNTIYF	2.78471e-11	KTF
TGTGCCAGCAGCTTGAGCGGGAGGGCCTACAATGAGCAGTTCTTC	2.1707355531212666e-11	CASSLSGRAYNEQFF	7.86337e-10	KTF
TGTGCCAGCAGGCGAATACTAGCGGGGGCGGATGAGCAGTTCTTC	4.580088266159697e-15	CASRRILAGADEQFF	2.65317e-12	KTF
TGTGCCAGCAGTCCCACCGGGACTAGCGGGAAATTCTCCTACAATGAGCAGTTCTTC	1.7749203532582762e-14	CASSPTGTSGKFSYNEQFF	3.62389e-13	KTF
TGTGCCAGCAGTCCCTACGCGGGAGGGCGCTCCTACAATGAGCAGTTCTTC	2.0196820530574324e-14	CASSPYAGGRSYNEQFF	2.09638e-12	KTF
TGTGCCAGCAGTCGATCGACTAGCGGGAGGGTCAATGAGCAGTTCTTC	3.706052404443468e-14	CASSRSTSGRVNEQFF	7.31006e-12	KTF
TGTGCCAGCAGTGATGGGGAGCGGTACTATGGCTACACCTTC	1.1404238418955185e-12	CASSDGERYYGYTF	4.2983e-11	KTF
TGTGCCAGCAGTTACTCAGGGCGGCAGCCCCAGCATTTT	4.2868330842009627e-10	CASSYSGRQPQHF	2.29768e-08	KTF
TGTGCCAGCAGTTACTGGGAAAGGGACAGGGGGCCAACCTACGAGCAGTACTTC	7.975330883462581e-15	CASSYWERDRGPTYEQYF	2.93141e-13	KTF
TGTGCCAGCAGTTCCGAGGGGGGGAACTACAATGAGCAGTTCTTC	6.17683630319948e-12	CASSSEGGNYNEQFF	8.6623e-11	KTF
TGTGCCAGCAGTTTTGGACCCTATGGCTACACCTTC	1.88275816655932e-11	CASSFGPYGYTF	3.40042e-10	KTF
TGTGCCAGCGGACCCACCGAGCAGTTCTTC	1.2546390741662067e-12	CASGPTEQFF	2.68485e-10	KTF
TGTGCCAGCGGCGGTACGCAGTATTTT	6.480009183146534e-11	CASGGTQYF	1.15888e-09	KTF
TGTGCCAGCGGTTCAATTGGGACTAGCGGGGCCCTTCACTACAATGAGCAGTTCTTC	3.975810761596775e-20	CASGSIGTSGALHYNEQFF	4.79074e-17	KTF
TGTGCCTGGAGGGTCGGCGGAAAACTGTTTTTT	3.627987365249498e-12	CAWRVGGKLFF	4.26554e-10	KTF
TGTGCCTGGAGTCGGGTAGGGAGATTTGAGACCCAGTACTTC	2.2847163321496063e-14	CAWSRVGRFETQYF	1.09038e-11	KTF
TGCAGTGCACCAGGGCTGGGGACCCAGTACTTC	4.089809905277111e-12	CSAPGLGTQYF	2.36318e-09	KTF
TGCGCCAGCAGTGAGACTAGCGGGAGGAAGAATGAGCAGTTCTTC	1.158523407713795e-11	CASSETSGRKNEQFF	5.5258e-11	KTF
TGTGCCACCAGCAGGACGACGAGGGGCAACGGCTACACCTTC	1.3647553707744876e-15	CATSRTTRGNGYTF	3.2974e-11	KTF
TGTGCCAGCAGCCAAGTATTTAAGGATGAGCAGTTCTTC	3.710824185450923e-12	CASSQVFKDEQFF	3.75723e-11	KTF
TGTGCCAGCAGCCAATCGGCCAGGGGTCCTAATGAAAAACTGTTTTTT	3.5665852265510636e-13	CASSQSARGPNEKLFF	1.37028e-11	KTF
TGTGCCAGCAGCCGAATTAACAGGGTAACGGGAAACACCATATATTTT	1.9828641623784413e-15	CASSRINRVTGNTIYF	1.70523e-12	KTF
TGTGCCAGCAGCGACCGACAGGAAAACGTTCCGATCTACGAGCAGTACTTC	4.571460163249047e-18	CASSDRQENVPIYEQYF	8.29487e-16	KTF
TGTGCCAGCAGCGACCGACAGGGCCCAACTAACTATGGCTACACCTTC	9.546858202874927e-13	CASSDRQGPTNYGYTF	5.4985e-11	KTF
TGTGCCAGCAGCGTAGTCGGGAAGACCTCCTACAATGAGCAGTTCTTC	4.824028828045526e-12	CASSVVGKTSYNEQFF	1.19946e-10	KTF
TGTGCCAGCAGCTCCCAAAAGAAAGGCCAATTCTACGAGCAGTACTTC	4.0330828215924656e-17	CASSSQKKGQFYEQYF	8.62079e-14	KTF
TGTGCCAGCAGCTCCCAAGTAAGTGATGAGCAGTTCTTC	3.63264437487773e-15	CASSSQVSDEQFF	1.31082e-12	KTF
TGTGCCAGCAGCTCCCGACTAGGTGATGAGCAGTTCTTC	7.452443776222303e-12	CASSSRLGDEQFF	4.23897e-10	KTF
TGTGCCAGCAGCTCGGCAACCGGGACAGGCCTAAAGGCAGGTTCACCCCTCCACTTT	8.509013172325024e-21	CASSSATGTGLKAGSPLHF	2.22124e-16	KTF
TGTGCCAGCAGCTTAGCGGTCAATGAGCAGTTCTTC	7.382323554081878e-10	CASSLAVNEQFF	5.74173e-09	KTF
TGTGCCAGCAGCTTAGGGACTAGATCCTACGAGCAGTACTTC	5.73236084614025e-10	CASSLGTRSYEQYF	1.09803e-08	KTF
TGTGCCAGCAGCTTCATCCCGGGACGCTCCCGGGAGGACACTGAAGCTTTCTTT	9.924262517462312e-19	CASSFIPGRSREDTEAFF	1.93674e-15	KTF
TGTGCCAGCAGTCAGCGAGGGAAGGCCCTCCAAGAGACCCAGTACTTC	1.1256115602577016e-17	CASSQRGKALQETQYF	1.27011e-13	KTF
TGTGCCAGCAGTTCAGCCCAAAAGGATGAGCAGTTCTTC	2.740140705344537e-14	CASSSAQKDEQFF	4.29019e-12	KTF
TGTGCCAGCGGCGGGACTAGCGGAAAAGAGACCCAGTACTTC	4.514257533388948e-12	CASGGTSGKETQYF	2.223e-10	KTF
TGTGCCAGTAGCCCGACTAGTAAAGATGAGCAGTTCTTC	1.238841148577302e-12	CASSPTSKDEQFF	7.93533e-11	KTF
TGTGCCAGTAGTATCAGGACTAAGGACGAGCAGTACTTC	1.6433683869108467e-11	CASSIRTKDEQYF	7.94165e-10	KTF
TGTGCCAGTAGTATGACAATAAAGGACGAGCAGTACTTC	1.6157860589967801e-12	CASSMTIKDEQYF	2.67597e-11	KTF
TGTGCCAGTAGTATGAGGGTAAAGGACGAGCAGTACTTC	1.005052416770446e-11	CASSMRVKDEQYF	1.05732e-10	KTF
TGTGCCAGTAGTATGGCCCCGCGATCAGCCCAGCATTTT	1.3487105362168892e-15	CASSMAPRSAQHF	1.18628e-12	KTF
TGTGCCAGTAGTTACACGAAGATAGATGAAAAACTGTTTTTT	5.496258912262394e-15	CASSYTKIDEKLFF	2.24575e-13	KTF
TGTGCCAGTTCCGGGACAACGAAGGACGAGCAGTACTTC	9.863249041140676e-14	CASSGTTKDEQYF	4.22991e-11	KTF
TGTGCCATCAGTGGACGGAAGGGCAGGGCGACCACTGAAGCTTTCTTT	1.1120095309451944e-16	CAISGRKGRATTEAFF	1.51238e-13	KTF
TGTGCCCGTCGACAGGGTGGGAAACTGTTTTTT	2.9824195447097806e-14	CARRQGGKLFF	2.93214e-11	KTF
TGTGCCTGGAGGCGGGGCGCTAGGCTGTTTTTT	2.019501845953438e-14	CAWRRGARLFF	1.54138e-11	KTF
TGCGCCAGCAGCCGCACCCAATCCAGGGGACCTAATGAAAAACTGTTTTTT	1.4288162939848172e-16	CASSRTQSRGPNEKLFF	2.6008e-13	KTF
TGTGCCAGCAGCTCGGGTAACGCAGGCTTCTATGGCTACACCTTC	1.8974684100014507e-15	CASSSGNAGFYGYTF	1.89698e-12	KTF
TGCGCCAGCAGCACGAAGGGACCAAACAATGAGCAGTTCTTC	5.872394118423469e-13	CASSTKGPNNEQFF	7.58162e-11	KTF
TGCGCCAGCAGCCCAAACCCAGCGGGAGGGCTAAGTGAGACCCAGTACTTC	6.691406192529848e-18	CASSPNPAGGLSETQYF	4.28137e-14	KTF
TGTGCCACCACCGGACAGGGGAAAGCTTTCTTT	1.237944078752226e-13	CATTGQGKAFF	5.6498e-12	KTF
TGTGCCAGCAAGGCCCCAGATACGCAGTATTTT	1.0299658498618278e-10	CASKAPDTQYF	6.26851e-10	KTF
TGTGCCAGCAGATATTCCACCGATACGCAGTATTTT	9.637611969557697e-14	CASRYSTDTQYF	2.98581e-09	KTF
TGTGCCAGCAGCCAAGTCGACAGGGCGGCTGGAAACACCATATATTTT	2.2286647824841163e-11	CASSQVDRAAGNTIYF	3.27265e-10	KTF
TGTGCCAGCAGCCAGACCCAGAAAGACGAGCAGTACTTC	1.0667838556777207e-12	CASSQTQKDEQYF	3.74004e-11	KTF
TGTGCCAGCAGCCCCCACCCGGGGAGGGACTCTGGGGCCAACGTCCTGACTTTC	1.2384540088603235e-13	CASSPHPGRDSGANVLTF	6.82224e-12	KTF
TGTGCCAGCAGCCCCTACAACATCCGGGACACCACGAATCAGCCCCAGCATTTT	7.980847224285371e-20	CASSPYNIRDTTNQPQHF	5.83317e-17	KTF
TGTGCCAGCAGCCTGACACAATTAATCGGGGGTAAAGGATTAACTGAAGCTTTCTTT	2.25406410259264e-24	CASSLTQLIGGKGLTEAFF	3.71136e-18	KTF
TGTGCCAGCAGCGGGAATCTGAGGGCTTTTGGGTATGGCTACACCTTC	1.9984017748131375e-18	CASSGNLRAFGYGYTF	1.03413e-14	KTF
TGTGCCAGCAGCGTCTTAAGCGGGGGGCCTTTCAATGAGCAGTTCTTC	3.205131010972254e-16	CASSVLSGGPFNEQFF	5.44662e-13	KTF
TGTGCCAGCAGTGAATCCGGGACAGGAAACACTGAAGCTTTCTTT	1.3665244850304778e-10	CASSESGTGNTEAFF	6.11212e-09	KTF
TGTGCCAGCAGTGAATTGAGACAGGGGCCAGGAGAGCAGTTCTTC	8.536791062114757e-16	CASSELRQGPGEQFF	3.70725e-12	KTF
TGTGCCAGCAGTTACTCGCAAAGCCAGCCCCAGCATTTT	1.7707503668149426e-11	CASSYSQSQPQHF	3.44138e-09	KTF
TGTGCCAGCAGTTACTCTCCCTCCGGGCAGTACTTC	2.0817319534102083e-13	CASSYSPSGQYF	1.39486e-10	KTF
TGTGCCAGCAGTTCCACAGGGGTAGGGGAGCAGTTCTTC	3.100860362231562e-13	CASSSTGVGEQFF	5.44853e-11	KTF
TGTGCCAGCAGTTGGACTAGTAAGGACGAGCAGTACTTC	3.479606348520922e-13	CASSWTSKDEQYF	6.89229e-11	KTF
TGTGCCAGCAGTTTACCGTCCGGACAGGGGGCCTACAATGAGCAGTTCTTC	4.244812448080577e-13	CASSLPSGQGAYNEQFF	4.12996e-11	KTF
TGTGCCAGCAGTTTAGCGAAGAAAGATACGCAGTATTTT	8.021593437911039e-12	CASSLAKKDTQYF	9.6761e-11	KTF
TGTGCCAGCAGTTTTTCGGCCGGGACAGGGAGGAAGTATGGCTACACCTTC	2.95838442894296e-17	CASSFSAGTGRKYGYTF	2.77004e-13	KTF
TGCGCCAGCAGCCGACAGAGGAACACCGGGGAGCTGTTTTTT	4.143841419823695e-10	CASSRQRNTGELFF	3.58858e-09	KTF
TGTGCCAGCAGCACAAGTAAGGCACTTTCGAACACCGGGGAGCTGTTTTTT	1.5852005654229165e-16	CASSTSKALSNTGELFF	2.19104e-13	KTF
TGTGCCAGCAGCCAAGACCTGGGGTACAGGAAAAAATTGAACACTGAAGCTTTCTTT	1.0582370715899087e-17	CASSQDLGYRKKLNTEAFF	1.08198e-14	KTF
TGTGCCAGCAGCCAAGTGTCGTCTTCTGGAAACACCATATATTTT	7.818925215774425e-13	CASSQVSSSGNTIYF	2.11956e-09	KTF
TGTGCCAGCAGCCCCGGACTAAAGGACGAGCAGTACTTC	3.0411138649254724e-12	CASSPGLKDEQYF	1.04664e-10	KTF
TGTGCCAGCAGCGTGTCGGGAAGAGCCTACAATGAGCAGTTCTTC	1.5768891721072186e-12	CASSVSGRAYNEQFF	3.28275e-09	KTF
TGTGCCAGCAGCGTTACAGGGAAGACGTACTATGGCTACACCTTC	1.6805923431603572e-13	CASSVTGKTYYGYTF	2.10554e-11	KTF
TGTGCCAGCAGCTCCAAGGGGACTAGCGGGAGAATTTATTTT	8.740104531539423e-17	CASSSKGTSGRIYF	9.96903e-15	KTF
TGTGCCAGCAGGAACGGGACTAGCGGGAGGTTCTACGAGCAGTACTTC	8.596531776645768e-13	CASRNGTSGRFYEQYF	1.54202e-11	KTF
TGTGCCAGCAGTGGCACTGCTAAGGACGAGCAGTACTTC	1.0553974946448873e-13	CASSGTAKDEQYF	1.60059e-10	KTF
TGTGCCAGCAGTTCGACAGCTGTGGGTGGCTACACCTTC	6.70180685740725e-14	CASSSTAVGGYTF	1.08011e-11	KTF
TGTGCCAGCAGTTTCCGGGACCCCCGCAATAGCGGCTACACCTTC	2.5500374144132904e-18	CASSFRDPRNSGYTF	1.06496e-14	KTF
TGTGCCAGCAGTTTCTTCGGGACAGGGAGACAGCCCCAGCATTTT	2.732749282045457e-12	CASSFFGTGRQPQHF	1.02903e-10	KTF
TGTGCCAGCCGCCGGGTATACCAAGAGACCCAGTACTTC	1.764226690882155e-13	CASRRVYQETQYF	2.33794e-10	KTF
TGTGCCAGTAGTATGAGGGTTAAGGATGAGCAGTTCTTC	5.217576829833554e-12	CASSMRVKDEQFF	6.09912e-11	KTF
TGTGCCAGTAGTATGCGGAGTAAGGATGAGCAGTTCTTC	2.1339512977005063e-12	CASSMRSKDEQFF	4.74697e-11	KTF
TGCAGTGCTAGGGCAGAGAGCTCCTACGAGCAGTACTTC	5.174695491153153e-10	CSARAESSYEQYF	2.06299e-08	LLLD
TGTGCCACCGAAGCCGGGACAGGGACCAACTATGGCTACACCTTC	1.0731675344347285e-14	CATEAGTGTNYGYTF	1.02435e-12	LLLD
TGTGCCAGCACTGAGACTAGCGGAGCCTACAATGAGCAGTTCTTC	7.865817585338241e-13	CASTETSGAYNEQFF	7.26413e-11	LLLD
TGTGCCAGCAGCGTAGAGGGGGCCTCCTACGAGCAGTACTTC	5.594949553900104e-09	CASSVEGASYEQYF	2.43876e-08	LLLD
TGTGCCAGCAGCTTGGACAGGGCGTCGTGGAACACTGAAGCTTTCTTT	7.112655364702694e-13	CASSLDRASWNTEAFF	4.22222e-11	LLLD
TGTGCCAGCAGTGAAGGAGGGGGGGAGCAGTACTTC	5.324017075878009e-10	CASSEGGGEQYF	3.03638e-08	LLLD
TGTGCCAGCAGTTCCGGGACAGTCCCCTACGAGCAGTACTTC	1.2933840565729043e-10	CASSSGTVPYEQYF	1.11888e-09	LLLD
TGTGCCAGCGCTAGCGCAGCCTACGAGCAGTACTTC	9.704300507744908e-13	CASASAAYEQYF	2.91106e-11	LLLD
TGTGCCAGCGGCAGTCCCTACGAGCAGTACTTC	3.944469415452089e-10	CASGSPYEQYF	8.63767e-09	LLLD
TGTGCCAGCGGCGGGAACTCCTACGAGCAGTACTTC	1.26624318858125e-10	CASGGNSYEQYF	3.54194e-09	LLLD
TGTGCCATCGGGGACATTGCCTACGAGCAGTACTTC	2.6335182233071586e-11	CAIGDIAYEQYF	2.02956e-10	LLLD
TGTGCCTGGACCCCGGGATCCAACTATGGCTACACCTTC	5.390720379905583e-12	CAWTPGSNYGYTF	2.2843e-09	LLLD
TGTGCCAGCAGCGTAGCAGTGAACTACGAGCAGTACTTC	3.0978313379238434e-10	CASSVAVNYEQYF	5.7954e-09	LLLD
TGTGCCAGCAGCGTGACAGGGGCTAACTATGGCTACACCTTC	2.5280563479197344e-09	CASSVTGANYGYTF	1.70969e-08	LLLD
TGTGCCAGCAGCTTGGTGACCTACGAGCAGTACTTC	1.896591305185544e-09	CASSLVTYEQYF	9.90279e-09	LLLD
TGTGCCAGCAGCCCCGACTCTGTCGAGCAGTACTTC	6.415011361280052e-13	CASSPDSVEQYF	2.915e-10	LLLD
TGTGCCAGCAGCGTAGAACTTAACTCCTACGAGCAGTACTTC	7.742993716195886e-11	CASSVELNSYEQYF	1.43055e-09	LLLD
TGTGCCAGCAGCGTAGAGCTAAACTCCTACGAGCAGTACTTC	9.850933999174922e-11	CASSVELNSYEQYF	1.43055e-09	LLLD
TGTGCCAGCAGCGTAGCCCACCTTAACACAGATACGCAGTATTTT	3.681820738476032e-12	CASSVAHLNTDTQYF	1.01533e-10	LLLD
TGCGCCACCCAGGACTCGAACACCGGGGAGCTGTTTTTT	7.768754815293992e-12	CATQDSNTGELFF	5.73131e-11	LLLD
TGTGCCACCAGCAGCGAAGTTAACTATGGCTACACCTTC	2.0211620470745874e-11	CATSSEVNYGYTF	4.26706e-10	LLLD
TGTGCCACCAGCCGGACAGGGGCAAACAATGAGCAGTTCTTC	7.551089689081867e-12	CATSRTGANNEQFF	2.36646e-10	LLLD
TGTGCCAGCAGCCAAGAGTTCTCCGGGGGCACAGATACGCAGTATTTT	3.423781413233857e-12	CASSQEFSGGTDTQYF	3.87095e-10	LLLD
TGTGCCAGCAGCCCTGACAGGGTGGAGCAGTTCTTC	9.193887059237193e-12	CASSPDRVEQFF	6.47126e-10	LLLD
TGTGCCAGCAGCGTAACGGGAGCTAACTATGGCTACACCTTC	2.2670343823026026e-10	CASSVTGANYGYTF	1.70969e-08	LLLD
TGTGCCAGCAGCGTAGAGGTCAGCTCCTACGAGCAGTACTTC	4.5508022503073525e-10	CASSVEVSSYEQYF	5.86921e-09	LLLD
TGTGCCAGCAGCGTAGCTGTCAGCTCCTACGAGCAGTACTTC	2.832175227913001e-10	CASSVAVSSYEQYF	1.41695e-08	LLLD
TGTGCCAGCAGCTCTGGACAGAACTATGGCTACACCTTC	8.064921478152458e-10	CASSSGQNYGYTF	1.29732e-08	LLLD
TGTGCCAGCAGTCCTTCTAACTATGGCTACACCTTC	4.707266357427533e-10	CASSPSNYGYTF	1.89596e-08	LLLD
TGTGCCAGCAGTTCCGTTGACTGGTATACGCAGTATTTT	1.692192201239227e-14	CASSSVDWYTQYF	5.76417e-13	LLLD
TGTGCCAGCCAGGTGGGGAGTTATGCAGATACGCAGTATTTT	1.0842917177289324e-16	CASQVGSYADTQYF	9.13077e-15	LLLD
TGTGCCAGCGCGCAGGGTAACTATGGCTACACCTTC	1.9543260625804348e-11	CASAQGNYGYTF	4.61022e-10	LLLD
TGTGCCAGCGGAAAGCCCTACGAGCAGTACTTC	9.71773331399357e-11	CASGKPYEQYF	2.21616e-09	LLLD
TGTGCCGGGGGGGCTTCCAACTACGAGCAGTACTTC	2.930623952101011e-13	CAGGASNYEQYF	2.57111e-11	LLLD
TGCAGTGCGCCAATACTATCCCCCTACGAGCAGTACTTC	3.069904602237837e-14	CSAPILSPYEQYF	1.14569e-10	LLLD
TGCGCCAGCGGGGGACTAGCGGGATTCGATGAGCAGTTCTTC	1.5961457273454169e-12	CASGGLAGFDEQFF	3.24198e-11	LLLD
TGTGCCAGCAGCCTTAGCGGACAGTCCTACGAGCAGTACTTC	6.775895280828971e-12	CASSLSGQSYEQYF	6.23781e-09	LLLD
TGTGCCAGCAGCGCCAGTAACTATGGCTACACCTTC	6.299616807782544e-10	CASSASNYGYTF	3.63258e-09	LLLD
TGTGCCAGCAGCGCCGAATTGAACACCTACGAGCAGTACTTC	1.6022893112099595e-13	CASSAELNTYEQYF	2.44668e-11	LLLD
TGTGCCAGCAGCGTAGAACTGAACTCCTACGAGCAGTACTTC	1.0402282983636518e-10	CASSVELNSYEQYF	1.43055e-09	LLLD
TGTGCCAGCAGCTCACCCGCCGCACTGTACGAGCAGTACTTC	2.2529035358034976e-15	CASSSPAALYEQYF	6.88969e-11	LLLD
TGTGCCAGCTCTATTCCGACCAGCTCCTACGAGCAGTACTTC	2.408788472042096e-13	CASSIPTSSYEQYF	1.39519e-10	LLLD
TGTGCCGGGGGGGACTCAAACTACGAGCAGTACTTC	3.106893943218101e-13	CAGGDSNYEQYF	2.14995e-11	LLLD
TGTGCCAGCAGCGCTTCAGCGGGGGCGTACAATGAGCAGTTCTTC	5.031459051991465e-13	CASSASAGAYNEQFF	5.64097e-10	LLLD
TGTGCCAGCAGCGTAGAAATGAATACCTACGAGCAGTACTTC	8.284771919638671e-12	CASSVEMNTYEQYF	3.78409e-11	LLLD
TGTGCCAGCAGCGTAGAACTCAACACCTACGAGCAGTACTTC	8.867989910678316e-12	CASSVELNTYEQYF	2.96742e-10	LLLD
TGTGCCAGCAGCGTAGGAGCAGGGGCCCACAATGAGCAGTTCTTC	7.855977799731965e-12	CASSVGAGAHNEQFF	6.42774e-10	LLLD
TGTGCCAGCAGTGAATGGCACAGAGCAACTAATGAAAAACTGTTTTTT	1.2112114177493145e-12	CASSEWHRATNEKLFF	3.43104e-11	LLLD
TGTGCCAGCTCACCACCAGAACAAGCTAACTATGGCTACACCTTC	6.427836956460555e-12	CASSPPEQANYGYTF	2.82451e-10	LLLD
TGCAGCGTTGGAAACACCGTTTTCGACGAGCAGTACTTC	1.496577457560602e-15	CSVGNTVFDEQYF	5.74584e-13	LLY
TGCAGTACATTTTCGAGGAGTCGCGGGGACACTGAAGCTTTCTTT	6.333334347784552e-20	CSTFSRSRGDTEAFF	5.86474e-15	LLY
TGCAGTGCTAGCGGCCGAGGGGACGGACCAACCTACGAGCAGTACTTC	3.384200218708678e-16	CSASGRGDGPTYEQYF	1.28932e-12	LLY
TGCGCCAGCAGCTTGACTAGCGGGGGGCCTACTTCAGATACGCAGTATTTT	6.136202011116434e-14	CASSLTSGGPTSDTQYF	4.426e-12	LLY
TGTGCCACCATCACTTCTCGCGGACTAGCGGGTGCAGATACGCAGTATTTT	1.678130437115573e-17	CATITSRGLAGADTQYF	3.03721e-13	LLY
TGTGCCAGCACCACCCCGGTTACGGAGAGGTACAATGAGCAGTTCTTC	2.2078666396864185e-17	CASTTPVTERYNEQFF	2.55526e-14	LLY
TGTGCCAGCACCACTAGCCGGGGGGCCATCAGCACAGATACGCAGTATTTT	2.868480896771979e-17	CASTTSRGAISTDTQYF	7.57405e-14	LLY
TGTGCCAGCAGCATTAGCGGGAGCACTGAAGCTTTCTTT	3.284393902818046e-11	CASSISGSTEAFF	4.43025e-10	LLY
TGTGCCAGCAGCCAAGGGACAGGGGGCGCGAACGAGCAGTACTTC	1.929704169491577e-11	CASSQGTGGANEQYF	2.22822e-10	LLY
TGTGCCAGCAGCCTAGCTGGAAGCACTGAAGCTTTCTTT	1.398098044542169e-12	CASSLAGSTEAFF	1.99241e-09	LLY
TGTGCCAGCAGCCTAGGTGGTAGCACTGAAGCTTTCTTT	5.78114202043587e-13	CASSLGGSTEAFF	2.24527e-08	LLY
TGTGCCAGCAGCCTGACTAGCGGGGGCCCGGTCACAGATACGCAGTATTTT	1.8270737569716223e-14	CASSLTSGGPVTDTQYF	9.93602e-12	LLY
TGTGCCAGCAGCCTGTCGGGGAGCACTGAAGCTTTCTTT	6.912569446967319e-12	CASSLSGSTEAFF	5.30526e-09	LLY
TGTGCCAGCAGCGGCCGTGGGCATGAGGTCTACAATGAGCAGTTCTTC	4.946745487650483e-16	CASSGRGHEVYNEQFF	2.69775e-12	LLY
TGTGCCAGCAGCGTAGCAGGGAGCACTGAAGCTTTCTTT	3.23203860999355e-09	CASSVAGSTEAFF	2.71153e-08	LLY
TGTGCCAGCAGCGTAGCCGGGTCCACTGAAGCTTTCTTT	4.4157191251515746e-10	CASSVAGSTEAFF	2.71153e-08	LLY
TGTGCCAGCAGCTCAGGGCCCTTTCCTGATACGCAGTATTTT	3.9845301369956834e-14	CASSSGPFPDTQYF	6.96989e-11	LLY
TGTGCCAGCAGCTTAGGAGGGACTGAAGCTTTCTTT	4.239046175318916e-09	CASSLGGTEAFF	9.76628e-08	LLY
TGTGCCAGCAGCTTAGGAGGGAGCACTGAAGCTTTCTTT	6.526959129758349e-10	CASSLGGSTEAFF	2.24527e-08	LLY
TGTGCCAGCAGCTTAGGCGGGTCGGAAGCTTTCTTT	1.144574897997399e-11	CASSLGGSEAFF	1.83756e-08	LLY
TGTGCCAGCAGCTTAGGGGCAGGGGGCAACGTCCTGACTTTC	3.1214913175327722e-12	CASSLGAGGNVLTF	3.22073e-11	LLY
TGTGCCAGCAGCTTAGGGGGAACTGAAGCTTTCTTT	4.968213897479832e-09	CASSLGGTEAFF	9.46209e-08	LLY
TGTGCCAGCAGCTTAGGGGGTACTGAAGCTTTCTTT	3.465451641670238e-09	CASSLGGTEAFF	9.46209e-08	LLY
TGTGCCAGCAGCTTAGGTTCCACTGAAGCTTTCTTT	1.8174094999505339e-10	CASSLGSTEAFF	2.36688e-08	LLY
TGTGCCAGCAGCTTGGGTGGCACTGAAGCTTTCTTT	2.0871430767121688e-10	CASSLGGTEAFF	9.46209e-08	LLY
TGTGCCAGCAGTACCGGACAGGGAGCTAACTATGGCTACACCTTC	1.7812741679220997e-10	CASSTGQGANYGYTF	3.14919e-09	LLY
TGTGCCAGCAGTTACTCAATACCAGCCACTGAAGCTTTCTTT	1.3259838714222619e-12	CASSYSIPATEAFF	7.66361e-10	LLY
TGTGCCAGCAGTTTATGGGGACAGGGGGCAAAAGAGACCCAGTACTTC	2.5936535373530088e-11	CASSLWGQGAKETQYF	1.6792e-10	LLY
TGTGCCAGCGTCAGGGTTGCAACTAATGAAAAACTGTTTTTT	2.8548014577664927e-11	CASVRVATNEKLFF	1.85093e-10	LLY
TGTGCCAGCGTCTCAGTAGCGACTAATGAAAAACTGTTTTTT	8.458726664110992e-15	CASVSVATNEKLFF	3.92333e-11	LLY
TGTGCCAGTAGTGGAACTTCGGGACAGGGGTCTAATGAGCAGTTCTTC	1.383529309426552e-15	CASSGTSGQGSNEQFF	1.03019e-11	LLY
TGTGCCAGCAGTTACACAGGTTCTGATGGCTACACCTTC	2.525296290833773e-12	CASSYTGSDGYTF	6.44304e-10	LLY
TGTGCCAGCAGTTATGAGGGATCCACTGAAGCTTTCTTT	3.5342129777759873e-12	CASSYEGSTEAFF	2.16972e-10	LLY
TGCAGTGCTAGAGGGACGGAAGTTCCAGATACGCAGTATTTT	9.593797700017577e-13	CSARGTEVPDTQYF	1.38056e-10	LLY
TGCGCCAGCAGATCTAGCGGGATGTACAATGAGCAGTTCTTC	2.3118801549347637e-11	CASRSSGMYNEQFF	1.30035e-10	LLY
TGTGCCAGCAGCCTTGGAGGGACTGAAGCTTTCTTT	8.516523794404906e-11	CASSLGGTEAFF	9.46209e-08	LLY
TGTGCCAGCAGCGCAGGGACAGGGGGCACTGAAGCTTTCTTT	8.285710764409646e-11	CASSAGTGGTEAFF	2.35832e-09	LLY
TGTGCCAGCAGCGTGGCAGGAAGCACTGAAGCTTTCTTT	5.107170693490025e-11	CASSVAGSTEAFF	2.71153e-08	LLY
TGTGCCAGCAGCTTAGGAGGATCCACTGAAGCTTTCTTT	7.758168716745089e-11	CASSLGGSTEAFF	2.24527e-08	LLY
TGTGCCAGCAGCTTAGGAGGCGCTGAAGCTTTCTTT	2.0977463853673676e-10	CASSLGGAEAFF	2.88948e-08	LLY
TGTGCCAGCAGCTTAGGAGGGGCTGAAGCTTTCTTT	2.508048723575812e-09	CASSLGGAEAFF	2.88948e-08	LLY
TGTGCCAGCAGCTTAGGATCAGGGGGGACTGAAGCTTTCTTT	6.608434440485419e-11	CASSLGSGGTEAFF	4.28398e-09	LLY
TGTGCCAGCAGCTTAGGCGGTAGCACTGAAGCTTTCTTT	7.624185315046828e-11	CASSLGGSTEAFF	2.24527e-08	LLY
TGTGCCAGCAGCTTAGGGGGGACTGAAGCTTTCTTT	1.3006697255167866e-08	CASSLGGTEAFF	9.46209e-08	LLY
TGTGCCAGCAGCTTAGGGGGGGCTGAAGCTTTCTTT	7.41599949829769e-09	CASSLGGAEAFF	2.88948e-08	LLY
TGTGCCAGCAGCTTAGGGGGGTCCACTGAAGCTTTCTTT	1.222159493500844e-09	CASSLGGSTEAFF	2.24527e-08	LLY
TGTGCCAGCAGCTTAGGGGGTAGCACTGAAGCTTTCTTT	6.838233040057712e-10	CASSLGGSTEAFF	2.24527e-08	LLY
TGTGCCAGCAGCTTAGGTGGGGAAGGAGCTTTCTTT	1.3359491040501984e-11	CASSLGGEGAFF	1.08701e-09	LLY
TGTGCCAGCAGCTTAGGTGGGGCTGAAGCTTTCTTT	1.1425034213996809e-09	CASSLGGAEAFF	2.88948e-08	LLY
TGTGCCAGCAGCTTAGTTGAGGCGGGGGGCTGGGACACTGAAGCTTTCTTT	1.3254950290274708e-15	CASSLVEAGGWDTEAFF	5.30354e-13	LLY
TGTGCCAGCAGCTTATCAGGGTCCACTGAAGCTTTCTTT	1.8828907253827453e-10	CASSLSGSTEAFF	5.30526e-09	LLY
TGTGCCAGCAGCTTGGGAGGGGTTGAAGCTTTCTTT	8.374010787890319e-11	CASSLGGVEAFF	6.53737e-09	LLY
TGTGCCAGCAGCTTGGGGGGGACTGAAGCTTTCTTT	3.736215507130724e-09	CASSLGGTEAFF	9.76628e-08	LLY
TGTGCCAGCAGCTTGGGGGGGTCTGAAGCTTTCTTT	5.916863260192283e-10	CASSLGGSEAFF	1.83756e-08	LLY
TGTGCCAGCAGCTTTGGTACAGGTGGAACTGAAGCTTTCTTT	2.440536301900642e-13	CASSFGTGGTEAFF	6.52552e-09	LLY
TGTGCCAGCAGTCCACCGGGACAGCCCTACGAGCAGTACTTC	1.977470824099004e-10	CASSPPGQPYEQYF	3.2487e-09	LLY
TGTGCCAGCAGTTTAGAGGCGGGAGGGAGGGAGCAGTACTTC	1.5361660932754078e-12	CASSLEAGGREQYF	2.09286e-10	LLY
TGTGCCAGCAGCCAACCCGTGGAAAGGGTAAATTCACCCCTCCACTTT	2.0091917496898273e-17	CASSQPVERVNSPLHF	1.40087e-14	LLY
TGTGCCAGCAGCGGTAGCGGGGGGGCCAAAAACATTCAGTACTTC	9.713464837292974e-12	CASSGSGGAKNIQYF	1.29576e-09	LLY
TGTGCCAGCAGCTTAGGGTCGGGGGGGAATGAAGCTTTCTTT	2.3618906686831918e-12	CASSLGSGGNEAFF	1.19042e-10	LLY
TGTGCCAGCAGCTTATCGGGGAGCACTGAAGCTTTCTTT	2.4246552777020746e-10	CASSLSGSTEAFF	5.30526e-09	LLY
TGTGCCAGCAGCTTGGGGGGCGCTGAAGCTTTCTTT	4.218335735290951e-10	CASSLGGAEAFF	2.88948e-08	LLY
TGTGCCAGCAGCTTGTCCGGGAGCACTGAAGCTTTCTTT	2.967249981181474e-11	CASSLSGSTEAFF	5.30526e-09	LLY
TGCAGTGCTAGGGGGCCAGGCTTGGTCCACACTAATGAAAAACTGTTTTTT	1.0178196946781507e-17	CSARGPGLVHTNEKLFF	3.22493e-13	LLY
TGTGCCAGCAGCCTCGCCGGGTCCACTGAAGCTTTCTTT	1.7935267374277995e-12	CASSLAGSTEAFF	1.19822e-08	LLY
TGTGCCAGCAGCTCGCAGGGGACGCGGGGCTACACCTTC	5.697208872802835e-13	CASSSQGTRGYTF	4.09438e-10	LLY
TGTGCCAGCAGCTTAGGAACAGGGAGTACTGAAGCTTTCTTT	2.6611124544746605e-11	CASSLGTGSTEAFF	8.04931e-09	LLY
TGTGCCAGCAGCTTAGGAGGAAGCACTGAAGCTTTCTTT	1.4495978063266654e-10	CASSLGGSTEAFF	2.24527e-08	LLY
TGTGCCAGCAGCTTAGGAGGGAGCACTGAAGCTTTCTTT	6.526959129758349e-10	CASSLGGSTEAFF	2.24527e-08	LLY
TGTGCCAGCAGCTTAGGATCGGGTGGGACTGAAGCTTTCTTT	2.224541309927295e-12	CASSLGSGGTEAFF	4.28398e-09	LLY
TGTGCCAGCAGCTTAGGGGGCACTGAAGCTTTCTTT	2.30936722401737e-08	CASSLGGTEAFF	9.46209e-08	LLY
TGTGCCAGCAGCTTAGGGGGTAGTGAAGCTTTCTTT	3.1362834699598e-10	CASSLGGSEAFF	1.83756e-08	LLY
TGTGCCAGCAGCTTAGGTTTGGGACTAGAAAACACCGGGGAGCTGTTTTTT	8.873624912259363e-13	CASSLGLGLENTGELFF	9.59189e-11	LLY
TGTGCCAGCAGCTTCGGAGGGTCTGAAGCTTTCTTT	7.82133078584595e-11	CASSFGGSEAFF	3.4553e-09	LLY
TGTGCCAGCAGCTTCGGTGGGGCTGAAGCTTTCTTT	9.926650783882349e-11	CASSFGGAEAFF	5.01655e-09	LLY
TGTGCCAGCAGCTTGGGAGGCAGCACTGAAGCTTTCTTT	2.595626180933808e-12	CASSLGGSTEAFF	3.36602e-09	LLY
TGTGCCAGCAGCTTGGGTGGAAGTGAAGCTTTCTTT	2.5513325645942954e-12	CASSLGGSEAFF	1.83756e-08	LLY
TGTGCCAGCAGTGAAGCAGGTAGCGGGGGGTGGCAGTTCTTC	7.702488897793268e-14	CASSEAGSGGWQFF	4.55583e-12	LLY
TGTGCCAGTAGTATACCGGACAGGGTCCACTCTGGGGCCAACGTCCTGACTTTC	2.243162953498157e-12	CASSIPDRVHSGANVLTF	5.15184e-11	LLY
TGTGCCAGCAGCCTGACTAGTGGGACTGAAGCTTTCTTT	2.8838356485031266e-13	CASSLTSGTEAFF	2.02044e-09	LLY
TGTGCCAGCAGCTTGGGCGGATCCACTGAAGCTTTCTTT	1.2655539846224672e-11	CASSLGGSTEAFF	2.24527e-08	LLY
TGTGCCAGCAGCTTGGGGGGGACTGAAGCTTTCTTT	3.736215507130724e-09	CASSLGGTEAFF	9.76628e-08	LLY
TGTGCCAGCAGTCTCGGGGGGACTGAAGCTTTCTTT	2.6172706051972e-11	CASSLGGTEAFF	9.76628e-08	LLY
TGTGCCATCAGTGGTTCGGTTCGAGGCCGCACAGATACGCAGTATTTT	1.4822370073475043e-15	CAISGSVRGRTDTQYF	1.16864e-11	LLY
TGTGCCACCGGGGGGAGCGGGTACGGAAGAACAGATACGCAGTATTTT	5.311829893101569e-19	CATGGSGYGRTDTQYF	2.05655e-14	LLY
TGTGCCAGCAGCTTAGATTCCAGTTTAGGCTATGGCTACACCTTC	3.530589947257942e-13	CASSLDSSLGYGYTF	6.31307e-11	LLY
TGTGCCAGCAGCTTAGGAGGCACTGAAGCTTTCTTT	3.1660611323313312e-09	CASSLGGTEAFF	9.46209e-08	LLY
TGTGCCAGCAGCTTAGGAGGGTCCACTGAAGCTTTCTTT	3.491387289831434e-10	CASSLGGSTEAFF	2.24527e-08	LLY
TGTGCCAGCAGCTTAGGCGGAGCCGAAGCTTTCTTT	8.003846926012275e-12	CASSLGGAEAFF	2.88948e-08	LLY
TGTGCCAGCAGCTTAGGGACAGGGGGCACTGAAGCTTTCTTT	5.10199215379661e-09	CASSLGTGGTEAFF	1.94594e-08	LLY
TGTGCCAGCAGCTTGGGGGGCACTGAAGCTTTCTTT	6.866854960173681e-09	CASSLGGTEAFF	9.46209e-08	LLY
TGTGCCAGCAGCTTGGGGGGGGCTGAAGCTTTCTTT	1.7862748134912915e-09	CASSLGGAEAFF	2.88948e-08	LLY
TGTGCCAGCTCACCAAGGGAATCCGGGGAGACCCAGTACTTC	1.1278377301134626e-12	CASSPRESGETQYF	7.44648e-10	LLY
TGTGCCACCAGCAGAGATCTAGGACTGTACAATGAGCAGTTCTTC	1.2468294492438544e-11	CATSRDLGLYNEQFF	1.67974e-09	RLQ
TGTGCCAGCAGCCAAGACTTACAGGGGCCTGATGAAAAACTGTTTTTT	1.0094020796040058e-13	CASSQDLQGPDEKLFF	4.8497e-11	RLQ
TGTGCCAGCAGCCAAGATCTGCAGGGCACTAATGAAAAACTGTTTTTT	6.1333673399426e-12	CASSQDLQGTNEKLFF	8.50937e-10	RLQ
TGTGCCAGCAGCTATAGCGGGGGGAACACTGAAGCTTTCTTT	4.708395018531805e-12	CASSYSGGNTEAFF	2.88005e-10	RLQ
TGTGCCAGCAGCTTAATGGACGGTAGCAATCAGCCCCAGCATTTT	4.652826028074307e-11	CASSLMDGSNQPQHF	1.95971e-10	RLQ
TGTGCCAGCAGTTACGGGACAGGGCATCAGCCCCAGCATTTT	2.8744589272429045e-09	CASSYGTGHQPQHF	8.59999e-09	RLQ
TGTGCCAGCAGTTCACTTCGGACAGCAACTAATGAAAAACTGTTTTTT	2.409450915576349e-13	CASSSLRTATNEKLFF	7.43238e-11	RLQ
TGTGCCAGTACGACTAGCGGGAGTAACTACAATGAGCAGTTCTTC	8.845077369467719e-12	CASTTSGSNYNEQFF	1.26557e-10	RLQ
TGTGCCTGGAGCGCAGGGGTTACGATGAACACTGAAGCTTTCTTT	3.6554180497889755e-13	CAWSAGVTMNTEAFF	1.56058e-10	RLQ
TGTGCCTGGAGTTTAGGTAACAGCATCGAGCTTAACTATGGCTACACCTTC	1.1925206470546728e-19	CAWSLGNSIELNYGYTF	7.58868e-16	RLQ
TGCGCCAGCAGCCCCCGGGACAGCTTAGGCTACACCTTC	6.162314680152949e-12	CASSPRDSLGYTF	2.49701e-10	YLQ
TGTGCCACCGAAAATTTGAACACCGGGGAGCTGTTTTTT	1.1242342579278971e-13	CATENLNTGELFF	1.04955e-11	YLQ
TGTGCCAGCAGCCCGGAGATCGAGCAGTACTTC	2.7046286472617867e-10	CASSPEIEQYF	1.78343e-09	YLQ
TGTGCCAGCAGTGAGCTAGCGGGGGGAAACACCGGGGAGCTGTTTTTT	2.4062762006860704e-11	CASSELAGGNTGELFF	2.41077e-09	YLQ
TGTGCCAGCCAGGAGCAGAACACCGGGGAGCTGTTTTTT	4.819852094533533e-12	CASQEQNTGELFF	1.901e-11	YLQ
TGTGCCAGTCTAGATTTGGACCCCGGGGAGCTGTTTTTT	1.6005866724453626e-15	CASLDLDPGELFF	2.05547e-12	YLQ
TGTGCCAGTGAGGAGCTGAACACCGGGGAGCTGTTTTTT	1.3923776032626778e-12	CASEELNTGELFF	1.51625e-10	YLQ
TGTGCCAGTGGGAGTCAAAACTCGCTCGAGCAGTACTTC	1.8255961148023383e-19	CASGSQNSLEQYF	5.82805e-15	YLQ
TGCAGTGCTAGAGATCATTACGCTACGAACACCGGGGAGCTGTTTTTT	3.0267208303013665e-13	CSARDHYATNTGELFF	5.73277e-12	YLQ
TGCGCCACCCAGGACTCGAACACCGGGGAGCTGTTTTTT	7.768754815293992e-12	CATQDSNTGELFF	5.73131e-11	YLQ
TGTGCCAGCAGCCCGGACATTGAGCAGTTCTTC	2.070104054774384e-10	CASSPDIEQFF	8.24322e-10	YLQ
TGTGCCAGCGTTGTCCAGGACAGTCTTCGGGCTTTCTTT	1.0447088777803476e-18	CASVVQDSLRAFF	2.06365e-15	YLQ
TGTGCCAGTCAGGACCTAAACACCGGGGAGCTGTTTTTT	8.151695234935859e-13	CASQDLNTGELFF	1.68823e-10	YLQ
TGTGCCAGTGGGGACCAGAACACCGGGGAGCTGTTTTTT	6.767897297348832e-13	CASGDQNTGELFF	1.82095e-11	YLQ
TGCGCCAGCAACGAGGAGAACACCGGGGAGCTGTTTTTT	5.812169537970531e-11	CASNEENTGELFF	1.71758e-10	YLQ
TGCAGTGCTAGAGATCACGGGGCCACGAACACCGGGGAGCTGTTTTTT	1.038735435918741e-11	CSARDHGATNTGELFF	1.19728e-10	YLQ
TGCAGTGCTAGAGATCTCACGGGAGAGAACACCGGGGAGCTGTTTTTT	4.6762319427562805e-12	CSARDLTGENTGELFF	1.23511e-09	YLQ
TGCAGTGCTAGAGATGATGGGGCCGCGAACACCGGGGAGCTGTTTTTT	9.473574082457195e-12	CSARDDGAANTGELFF	1.4716e-10	YLQ
TGCGCCAGCCAGGACAGTAACACCGGGGAGCTGTTTTTT	4.163322637869687e-11	CASQDSNTGELFF	3.41869e-10	YLQ
TGCGCCAGCGGGGAGGAAAACACCGGGGAGCTGTTTTTT	4.923296919902677e-11	CASGEENTGELFF	5.29638e-10	YLQ
TGTGCAACGGGATATCTGAACACCGGGGAGCTGTTTTTT	3.818674414678607e-15	CATGYLNTGELFF	1.1344e-11	YLQ
TGTGCCACTCAAGAGTTGAATACCGGGGAGCTGTTTTTT	8.158432915026523e-16	CATQELNTGELFF	4.16931e-11	YLQ
TGTGCCAGCAGCACCCCGTTAGCGGGAGGCCATGAGCAGTTCTTC	2.5575531886073875e-14	CASSTPLAGGHEQFF	1.18583e-10	YLQ
TGTGCCAGCAGCCCCGATATTGAAGCTTTCTTT	3.538845895980332e-11	CASSPDIEAFF	9.96828e-10	YLQ
TGTGCCAGCAGCTCTGGACAGGGAGTCGACGCTTTCTTT	2.308055021259245e-14	CASSSGQGVDAFF	1.2937e-11	YLQ
TGTGCCAGCAGTGAAATGAACACCGGGGAGCTGTTTTTT	2.3941729023972993e-10	CASSEMNTGELFF	7.92077e-10	YLQ
TGTGCCAGCAGTGAACCAAACTCCAACGAGCAGTACTTC	1.5467386608030068e-12	CASSEPNSNEQYF	1.3418e-10	YLQ
TGTGCCAGCAGTGAACTAAACACCGGGGAGCTGTTTTTT	7.321183307547375e-10	CASSELNTGELFF	6.06144e-09	YLQ
TGTGCCAGCATGACCCAGAACACCGGGGAGCTGTTTTTT	1.0610408474361123e-11	CASMTQNTGELFF	4.74167e-11	YLQ
TGTGCCAGCGTGGACTTAAACACCGGGGAGCTGTTTTTT	2.4419285271213603e-12	CASVDLNTGELFF	6.20633e-11	YLQ
TGTGCCATGAGCGATTCGAACACCGGGGAGCTGTTTTTT	5.610885932303607e-14	CAMSDSNTGELFF	1.8613e-12	YLQ
TGTGCCGGAGGGGACACGAACACCGGGGAGCTGTTTTTT	5.733012622095738e-13	CAGGDTNTGELFF	8.83902e-12	YLQ
TGCAGTGCTAGAGACGAGGTGGCAACGAACACCGGGGAGCTGTTTTTT	1.0882970813230254e-13	CSARDEVATNTGELFF	2.09522e-11	YLQ
TGCAGTGCTAGAGATCAGGGGGCGATAAACACCGGGGAGCTGTTTTTT	1.0320387651797328e-11	CSARDQGAINTGELFF	1.42358e-10	YLQ
TGCAGTGCTAGAGATCCGGCAGGGTGGAACACCGGGGAGCTGTTTTTT	1.5986300004683653e-11	CSARDPAGWNTGELFF	2.72234e-10	YLQ
TGCAGTGCTAGAGATCTTAGAGGGACTAGCGGGAACACCGGGGAGCTGTTTTTT	3.088477356305659e-12	CSARDLRGTSGNTGELFF	1.58179e-10	YLQ
TGCAGTGCTAGAGATGGTCAGGGGACGAACACCGGGGAGCTGTTTTTT	3.606363882661385e-11	CSARDGQGTNTGELFF	2.41741e-09	YLQ
TGCAGTGCTAGAGGACACAGGGAAACGAACACCGGGGAGCTGTTTTTT	4.955964964304201e-12	CSARGHRETNTGELFF	9.66278e-11	YLQ
TGCAGTGTACAGGCCCGGAACACCGGGGAGCTGTTTTTT	3.1072873499480365e-12	CSVQARNTGELFF	8.79204e-11	YLQ
TGCGCCAGCAGCGACGCGAACACCGGGGAGCTGTTTTTT	3.3391402197330625e-09	CASSDANTGELFF	5.87493e-09	YLQ
TGCGCCTGTCAGGAGTCGAACACCGGGGAGCTGTTTTTT	2.004880923008337e-13	CACQESNTGELFF	1.36419e-12	YLQ
TGTGCCACCCAAGACTTGAACACCGGGGAGCTGTTTTTT	2.548924431134282e-12	CATQDLNTGELFF	5.55174e-11	YLQ
TGTGCCACCCAAGACTTGGGCACCGGGGAGCTGTTTTTT	2.736072834052267e-13	CATQDLGTGELFF	1.24813e-11	YLQ
TGTGCCACCCAGGACAGAAACACCGGGGAGCTGTTTTTT	8.854288404462344e-13	CATQDRNTGELFF	2.00099e-11	YLQ
TGTGCCAGACAAGACTCGAACACCGGGGAGCTGTTTTTT	5.778819392532506e-13	CARQDSNTGELFF	3.48302e-11	YLQ
TGTGCCAGCACCCCCGACATTGAAGCTTTCTTT	3.825987190439297e-12	CASTPDIEAFF	5.76693e-11	YLQ
TGTGCCAGCACCCCGCGGGGGCGGCGTGAAAACACCGGGGAGCTGTTTTTT	2.7090684808184277e-17	CASTPRGRRENTGELFF	1.51591e-12	YLQ
TGTGCCAGCAGCCCAGACATTATCCAGTACTTC	6.593332843109529e-14	CASSPDIIQYF	3.16299e-12	YLQ
TGTGCCAGCAGCCCAGACGTTGAAGCTTTCTTT	7.301945469293749e-11	CASSPDVEAFF	1.03687e-09	YLQ
TGTGCCAGCAGCCCGGACATCGTTCAGTACTTC	2.640050279210384e-14	CASSPDIVQYF	9.71747e-13	YLQ
TGTGCCAGCAGCCCGGACATCTCCCAGTACTTC	2.881660138786956e-12	CASSPDISQYF	3.1281e-11	YLQ
TGTGCCAGCAGCCCGGACATTGAAGCTTTCTTT	2.716220018252207e-10	CASSPDIEAFF	9.96828e-10	YLQ
TGTGCCAGCAGCCCTGACATAAGGGCTTTCTTT	6.066144741638711e-13	CASSPDIRAFF	1.1879e-10	YLQ
TGTGCCAGCAGCCCTGACATTGAGCAGTTCTTC	4.994090143493387e-11	CASSPDIEQFF	8.24322e-10	YLQ
TGTGCCAGCAGCGAGGATATTGAAGCTTTCTTT	2.510061690910641e-11	CASSEDIEAFF	3.29292e-10	YLQ
TGTGCCAGCAGCGCACTAGCGGGGGGGAACACCGGGGAGCTGTTTTTT	1.1573264556012935e-11	CASSALAGGNTGELFF	2.25767e-10	YLQ
TGTGCCAGCAGCTTAGATATTGAAGCTTTCTTT	2.0826411252990553e-10	CASSLDIEAFF	2.38133e-09	YLQ
TGTGCCAGCAGCTTTGATCTTCCGGGACTAGCGGGACCCTTC	1.9311523374516263e-17	CASSFDLPGLAGPF	3.12432e-15	YLQ
TGTGCCAGCAGTCCGGACATCGGCTACACCTTC	8.766286121461016e-12	CASSPDIGYTF	2.0439e-09	YLQ
TGTGCCAGCAGTGAACTCGACACCGGGGAGCTGTTTTTT	4.122635786962487e-10	CASSELDTGELFF	5.54962e-09	YLQ
TGTGCCAGCAGTGAACTGAACACCGGGGAGCTGTTTTTT	1.4752446741587687e-09	CASSELNTGELFF	6.06144e-09	YLQ
TGTGCCAGCAGTGAAGTAGCGGGGGGAAACACCGGGGAGCTGTTTTTT	2.0531679603515123e-11	CASSEVAGGNTGELFF	8.00998e-10	YLQ
TGTGCCAGCAGTGAATTGAACAGCCTTGAAGCTTTCTTT	2.7411879433432465e-13	CASSELNSLEAFF	1.41846e-11	YLQ
TGTGCCAGCAGTGACATAGACACCGGGGAGCTGTTTTTT	2.304518647089675e-10	CASSDIDTGELFF	9.68147e-10	YLQ
TGTGCCAGCAGTGACTTGAACACCGGGGAGCTGTTTTTT	4.6410435966977183e-10	CASSDLNTGELFF	4.6463e-09	YLQ
TGTGCCAGCAGTGACTTGGACAGCAATGAGCAGTTCTTC	3.830033063088451e-11	CASSDLDSNEQFF	5.96996e-10	YLQ
TGTGCCAGCCAGGGACATAACACCGGGGAGCTGTTTTTT	3.5801533775543642e-12	CASQGHNTGELFF	3.41974e-11	YLQ
TGTGCCAGCGCCGGTTTGAACACCGGGGAGCTGTTTTTT	2.067091060684663e-12	CASAGLNTGELFF	3.8051e-10	YLQ
TGTGCCAGCGGAGACCTTAACACCGGGGAGCTGTTTTTT	3.429909279684124e-12	CASGDLNTGELFF	4.78279e-10	YLQ
TGTGCCAGCGGCGGGACCAACACCGGGGAGCTGTTTTTT	2.5071447725050062e-11	CASGGTNTGELFF	3.44752e-09	YLQ
TGTGCCAGGGGAGAGGGGAACACCGGGGAGCTGTTTTTT	1.565641578903216e-11	CARGEGNTGELFF	4.22795e-10	YLQ
TGTGCCATCCAGGACTCGAACACCGGGGAGCTGTTTTTT	1.5338511739953187e-12	CAIQDSNTGELFF	1.35059e-11	YLQ
TGTGCCCCGGGGGACGCGAACACCGGGGAGCTGTTTTTT	6.5236425603430726e-12	CAPGDANTGELFF	4.50693e-11	YLQ
TGTGCCTGTAGCGGGGGGTACGAGCAGTACTTC	2.2570115964445548e-12	CACSGGYEQYF	3.60676e-11	YLQ
TGCAGCCGGGGGGACAGGAATTCTGGTGAGCAGTACTTC	3.988648491534755e-18	CSRGDRNSGEQYF	1.183e-13	YLQ
TGCAGCGCGAGGGGACTAGCGGAAACGAACACCGGGGAGCTGTTTTTT	1.636825274574878e-13	CSARGLAETNTGELFF	6.35995e-12	YLQ
TGCAGCGTTGAAAGGGACAGGAACACCGGGGAGCTGTTTTTT	4.5405251861979177e-10	CSVERDRNTGELFF	2.89775e-09	YLQ
TGCAGTGCTAGAGATCAACAGGGCCAGAACACCGGGGAGCTGTTTTTT	1.4455444474410323e-11	CSARDQQGQNTGELFF	1.51335e-10	YLQ
TGCAGTGCTAGAGATCGTCTAGCGGAGAACACCGGGGAGCTGTTTTTT	2.0779786060396193e-11	CSARDRLAENTGELFF	7.84267e-10	YLQ
TGCAGTGCTAGAGATTTTTGGGCTCAGAACACCGGGGAGCTGTTTTTT	2.6259816006373945e-13	CSARDFWAQNTGELFF	6.74431e-12	YLQ
TGCAGTGCTAGAGGTTCTGGACAGGAGATGAACACCGGGGAGCTGTTTTTT	2.768667548135017e-14	CSARGSGQEMNTGELFF	3.68414e-12	YLQ
TGCGCCAGCAGTGAACGGAACACCGGGGAGCTGTTTTTT	1.3656098624144374e-09	CASSERNTGELFF	1.69021e-08	YLQ
TGTGCCACCCAGACGGTGAACACCGGGGAGCTGTTTTTT	2.5870640568902622e-12	CATQTVNTGELFF	5.11647e-11	YLQ
TGTGCCACCCAGGCCGTTAACACCGGGGAGCTGTTTTTT	9.933065450547693e-13	CATQAVNTGELFF	5.58286e-11	YLQ
TGTGCCAGCAGCCACCACAACACCGGGGAGCTGTTTTTT	1.9050370435490273e-10	CASSHHNTGELFF	5.91224e-10	YLQ
TGTGCCAGCAGCCCCGACGTCGAGCAGTACTTC	3.420570064703898e-10	CASSPDVEQYF	2.55517e-09	YLQ
TGTGCCAGCAGCCCGGATGTGGGGGAGTACTTC	1.5344441778089142e-14	CASSPDVGEYF	1.33497e-12	YLQ
TGTGCCAGCAGCTATCAGAACACCGGGGAGCTGTTTTTT	2.1705620954200493e-10	CASSYQNTGELFF	6.47519e-10	YLQ
TGTGCCAGCAGCTTGGACGGGGAGCTGTTTTTT	1.5999352577452532e-09	CASSLDGELFF	1.09901e-08	YLQ
TGTGCCAGCAGCTTGTCCCGGAACACCGGGGAGCTGTTTTTT	2.295284430182438e-10	CASSLSRNTGELFF	5.68428e-09	YLQ
TGTGCCAGCAGTTCCCTCAACACCGGGGAGCTGTTTTTT	2.9305791126823455e-11	CASSSLNTGELFF	3.38733e-09	YLQ
TGTGCCAGCCAGGACCTAAACACCGGGGAGCTGTTTTTT	1.54582517486386e-12	CASQDLNTGELFF	3.64059e-11	YLQ
TGTGCCATCAGTGGGGACTGGAACACCGGGGAGCTGTTTTTT	2.3715474867642946e-10	CAISGDWNTGELFF	4.9004e-10	YLQ
TGTGCCGGCGATGACCCGAACACCGGGGAGCTGTTTTTT	4.231615769571315e-14	CAGDDPNTGELFF	5.00401e-12	YLQ
TGTGCCGGGGGACAGGGAAACACCGGGGAGCTGTTTTTT	1.369619398876501e-11	CAGGQGNTGELFF	2.48568e-10	YLQ
TGTGCCTCCCAAAGCGAGAACACCGGGGAGCTGTTTTTT	1.5336994968579855e-14	CASQSENTGELFF	3.91396e-11	YLQ
TGTGCCTGGATTGACCTGAACACCGGGGAGCTGTTTTTT	2.1916807477738097e-11	CAWIDLNTGELFF	4.06796e-10	YLQ
TGCGCCAGCAGCCAAGGTAACGGGGCCAACGTCCTGACTTTC	1.1259405520762221e-11	CASSQGNGANVLTF	4.08167e-10	YLQ
TGTGCCAGCAGCCAAGATCTACAGGGGACTAATGAAAAACTGTTTTTT	7.243261356084834e-11	CASSQDLQGTNEKLFF	8.50937e-10	YLQ
TGTGCCAGCAGTTTAGGGACAGGGCATCAGCCCCAGCATTTT	1.7531585743197382e-09	CASSLGTGHQPQHF	8.13582e-09	YLQ
TGTGCCAGCAGCTACCCAACCACCACCGGGGAGCTGTTTTTT	1.9921329810760882e-13	CASSYPTTTGELFF	3.02651e-11	MEV
TGCAGTGCTAGAGGGCCCGTCGGCCGACCTACCTACAATGAGCAGTTCTTC	7.56242273513198e-17	CSARGPVGRPTYNEQFF	8.81988e-13	MEV
TGCGCCAGCAGCCAAGATCGGGGGGTTTTGTCCTACGAGCAGTACTTC	1.514345171392033e-12	CASSQDRGVLSYEQYF	3.43339e-10	MEV
TGTGCCAGCAGCTTAGGGCCGTTGACTAGCGGGGGATATACGCAGTATTTT	1.4618360146335256e-15	CASSLGPLTSGGYTQYF	5.58163e-13	MEV
TGTGCCAGCAGCTTGTACGTGACTAGAGGGGAGGCCGCCTTGGATGAGCAGTTCTTC	3.3439025580422377e-22	CASSLYVTRGEAALDEQFF	1.76999e-18	MEV
TGTGCCAGCAGTTACGAGGGGGAAAGATACACTGAAGCTTTCTTT	1.906891159386887e-12	CASSYEGERYTEAFF	5.31438e-11	MEV
TGTGCCAGCAGTTTATATGCTGGGGCGAACACTGAAGCTTTCTTT	4.460138343583451e-12	CASSLYAGANTEAFF	5.92633e-10	MEV

## Sheet: Fraction of clustered clonotype
	Levenshtein = 1	Levenshtein = 2
ALS	27.2727	27.2727
ALW	17.1429	37.1429
KCY	6.2222	22.2222
KTF	10.687	18.3206
LLLD	27.907	32.5581
LLY	59.7222	65.2778
YLQ	43.0233	77.907

## Sheet: Publicity of clonotypes
	Public,%	Unique,%
ALS	3.8	96.2
ALW	3.6	96.4
KCY	1.8	98.2
KTF	1.5	98.5
LLLD	11.9	88.1
LLY	43.1	56.9
YLQ	7.2	92.8

## Sheet: Specificity in DB
	Current study,%	Databases same specificity,%	Databases other specificity,%
ALS	49.5238	19.0476	31.4286
ALW	52.8736	0	47.1264
KCY	73.052	0	26.948
KTF	79.8781	16.4634	3.65854
LLLD	56	12	32
LLY	66.6667	12.037	21.2963
YLQ	35.4701	58.9744	5.55556
